# Supplementary material for: Local polar order controls mechanical stress and triggers layer formation in Myxococcus xanthus colonies
Source: Nat Commun. 2025 Jan 22;16:952. doi: 10.1038/s41467-024-55806-6 (PMC11754464; doi:10.1038/s41467-024-55806-6)
Supplement: Supplementary file 12 — Source Data [file 41467_2024_55806_MOESM12_ESM.zip]

Archive with 52 entries (51 files):
- Source Data/
- Source Data/Figure_1b_minusOneHalf.csv
- Source Data/Figure_1b_plusOneHalf.csv
- Source Data/Figure_1b_X.csv
- Source Data/Figure_1b_Y.csv
- Source Data/Figure_1c_vx.csv
- Source Data/Figure_1c_vy.csv
- Source Data/Figure_1c_X.csv
- Source Data/Figure_1c_Y.csv
- Source Data/Figure_1d_sigma_Vx.csv
- Source Data/Figure_1d_sigma_Vy.csv
- Source Data/Figure_1f_defect.csv
- Source Data/Figure_1f_ordered.csv
- Source Data/Figure_2c_polarity.csv
- Source Data/Figure_2c_velocity.csv
- Source Data/Figure_2c_volume.csv
- Source Data/Figure_2d_polarity.csv
- Source Data/Figure_2d_velocity.csv
- Source Data/Figure_2d_volume.csv
- Source Data/Figure_2e_polarity_doublelayer.csv
- Source Data/Figure_2e_polarity_monolayer.csv
- Source Data/Figure_2e_velocity_doublelayer.csv
- Source Data/Figure_2e_velocity_monolayer.csv
- Source Data/Figure_3b_experiment_Fx_minusOneHalf.csv
- Source Data/Figure_3b_experiment_Fx_plusOneHalf.csv
- Source Data/Figure_3b_experiment_Fy_minusOneHalf.csv
- Source Data/Figure_3b_experiment_Fy_plusOneHalf.csv
- Source Data/Figure_3b_experiment_X.csv
- Source Data/Figure_3b_experiment_Y.csv
- Source Data/Figure_3b_theory_Fx_minusOneHalf.csv
- Source Data/Figure_3b_theory_Fx_plusOneHalf.csv
- Source Data/Figure_3b_theory_Fy_minusOneHalf.csv
- Source Data/Figure_3b_theory_Fy_plusOneHalf.csv
- Source Data/Figure_3b_theory_X.csv
- Source Data/Figure_3b_theory_Y.csv
- Source Data/Figure_3c_experiment_F_std_minusOneHalf.csv
- Source Data/Figure_3c_experiment_F_std_plusOneHalf.csv
- Source Data/Figure_3c_experiment_X.csv
- Source Data/Figure_3c_experiment_Y.csv
- Source Data/Figure_3d_aligned.csv
- Source Data/Figure_3d_minusOneHalf.csv
- Source Data/Figure_3d_plusOneHalf.csv
- Source Data/Figure_3f_layerNumber.csv
- Source Data/Figure_3f_traction.csv
- Source Data/Figure_4b_nonreverse.csv
- Source Data/Figure_4b_reverse.csv
- Source Data/Figure_4c_nonreverse.csv
- Source Data/Figure_4c_reverse.csv
- Source Data/Figure_4d_Trac_nonreverse.csv
- Source Data/Figure_4d_Trac_reverse.csv
- Source Data/Figure_4e_nonreverse.csv
- Source Data/Figure_4e_reverse.csv
