# Supplementary material for: Local polar order controls mechanical stress and triggers layer formation in Myxococcus xanthus colonies
Source: Nat Commun. 2025 Jan 22;16:952. doi: 10.1038/s41467-024-55806-6 (PMC11754464; doi:10.1038/s41467-024-55806-6)
Supplement: Supplementary file 12 — Source Data [file 41467_2024_55806_MOESM12_ESM.zip › Source Data/Figure_1b_minusOneHalf.csv]

NaN	NaN	NaN	NaN	NaN	NaN	NaN	NaN	NaN	NaN	NaN	NaN	NaN	NaN	NaN	NaN	NaN	NaN	NaN
NaN	0.0744525896827805	0.0682610324423908	0.0609724202228829	0.0509570369956741	0.0445295783679897	-0.0170456605458028	-0.1606195605886	-0.260113000556568	-0.268291343164195	-0.198663795045543	-0.14258473975632	-0.113233090965562	-0.132967171937273	-0.372728655515934	-0.773600833274566	-0.752001039157435	-0.658669879624669	NaN
NaN	0.0668927148642757	0.0833113722508066	0.0615444445057455	0.0469785161210379	0.0454644098837876	-0.0488155148317479	-0.227422509734149	-0.329964014783152	-0.356998564540807	-0.327277053379338	-0.290355317848319	-0.279145197038301	-0.30950772383027	-0.392070418997515	-0.580205370365504	-0.714690747331911	-0.686189996384082	NaN
NaN	0.0495666412166713	0.0328732200729248	0.0283115790411078	-0.00798060530385828	-0.0235990774385657	-0.105810763565656	-0.25579760004223	-0.341486113137708	-0.371933160944608	-0.418060798180952	-0.423698723022669	-0.390538875116547	-0.421634365428324	-0.47112649981339	-0.518559018635333	-0.598047545085462	-0.661335813690036	NaN
NaN	0.00229405733561282	-0.0177377023363007	-0.055556635338028	-0.0988015933170865	-0.12683229611256	-0.203344687111725	-0.326728260835051	-0.382371125352418	-0.426237812588693	-0.50694831288956	-0.544043654028608	-0.486822834888803	-0.542400906578225	-0.607078832663462	-0.558525924013701	-0.590170014842794	-0.762801140039554	NaN
NaN	-0.0490240198893614	-0.0951054171841123	-0.169488377036632	-0.172528081487082	-0.200691855029176	-0.274526985601503	-0.348338154752554	-0.432194083434892	-0.548204376817074	-0.705379386806767	-0.8021742145055	-0.827406168807658	-0.855490376376102	-0.848148100106008	-0.840346857268284	-0.810114801229979	-0.936891013461647	NaN
NaN	-0.105898195621745	-0.156132617686552	-0.227879859576219	-0.193563657677066	-0.238684325192721	-0.284522287054744	-0.363141057457958	-0.476051624593182	-0.657185669069057	-0.871962946042621	-1.06459085876137	-1.16991567092525	-1.23270633061033	-1.19232727318083	-1.17550310711554	-1.17119125944029	-1.17951431886496	NaN
NaN	-0.0937054259120205	-0.151400084176781	-0.213356634058487	-0.193296243375477	-0.213117367968681	-0.248309701452676	-0.335671337626953	-0.480970410535351	-0.698923980976746	-1.01135376207984	-1.23928476106925	-1.35871278962637	-1.39134419635783	-1.38851753326094	-1.35045802803544	-1.36504530507624	-1.37612948250119	NaN
NaN	-0.0258535988828738	-0.0706317552782731	-0.133472530527447	-0.142902815725896	-0.144901112033396	-0.172723209072341	-0.23843462707093	-0.38413779579029	-0.750616946947174	-1.23889683235189	-1.41742701024395	-1.48491097871026	-1.49725050012311	-1.46886381517751	-1.43367802029507	-1.42102317166674	-1.41102999278771	NaN
NaN	0.0358815661643336	0.00123215887648737	-0.0637672972332362	-0.0683943936252238	-0.0442449196328221	0.000978539971051345	0.0219770496619757	0.0205176879968956	0.33470327908646	1.55213573713726	1.53916965691734	1.50784185620968	1.51576461751697	-1.55265925690356	-1.49235190069306	-1.46254723248268	-1.43271626385431	NaN
NaN	0.0731157574573012	0.0300630851942959	-0.0340291842620575	-0.0110940623919421	0.0950110076371424	0.219129014264079	0.313668843047969	0.436764623237444	0.764472661312477	1.1854154885527	1.33579400818575	1.37353424518001	1.40259637459687	1.48857063758353	1.56097209139609	-1.56451709450515	-1.49991197700777	NaN
NaN	0.0292851243683083	0.0505530747091752	0.0324735050933954	0.0723897622534296	0.20099610868162	0.348865682562374	0.458337816376053	0.56660538178214	0.736878334926025	0.983789683199642	1.1580371347441	1.24762602713749	1.30972770783422	1.39535820257042	1.44841787176138	1.42499657282816	1.45294250255422	NaN
NaN	0.00604187595962009	0.0303457173357263	0.0890477521885674	0.15523955908332	0.281306271982301	0.409227538070563	0.50790016049515	0.593927052296542	0.717347753436203	0.88117077375733	1.03465342544163	1.15372630604019	1.22257728637376	1.30599565832137	1.37308042253034	1.35063306799671	1.24474586544574	NaN
NaN	0.0164206135175917	0.0791811104970278	0.143291985050963	0.227832549889479	0.359787666467499	0.466519296046113	0.529945423510622	0.601832519100941	0.692305572394715	0.812523710513791	0.953699233027858	1.0567212784038	1.146317133757	1.25510444139713	1.3108472788527	1.21986672537452	0.981700683232744	NaN
NaN	0.061908188030169	0.126800128961524	0.197100252583066	0.353657579657237	0.444928049582821	0.519551455033747	0.551906661187606	0.600628439477799	0.67531044409194	0.764906679994779	0.87887840976499	0.970150460172289	1.067890987992	1.16727692814151	1.12736897530892	0.900246436330074	0.640985056650609	NaN
NaN	0.147952639695674	0.187439943014899	0.252393908154008	0.393776863890457	0.477492060031864	0.529486704389109	0.566652991220921	0.600060816375052	0.680353799990267	0.766594695903021	0.84566482061423	0.900700122931185	0.941116567759075	0.964280897673967	0.842510842216753	0.555481462519474	0.426809212184208	NaN
NaN	0.17978519422624	0.177104419235821	0.2522296653693	0.368886416833011	0.532546450865005	0.514006064865088	0.547063813030084	0.591193129486256	0.676519491815382	0.755981314244619	0.817929937082858	0.83590995015471	0.80988190976784	0.752815527594838	0.643381178253815	0.405681769643328	0.254257283755614	NaN
NaN	0.137539781581186	0.13050282371882	0.185716622813936	0.325728506408849	0.472745962083891	0.55129637934979	0.549467056920682	0.623311397135286	0.709319761862567	0.770820828529096	0.793600709703127	0.761040150347394	0.69214705520337	0.638745201207096	0.609694160872071	0.434900424356256	0.237302627852819	NaN
NaN	NaN	NaN	NaN	NaN	NaN	NaN	NaN	NaN	NaN	NaN	NaN	NaN	NaN	NaN	NaN	NaN	NaN	NaN
