# Supplementary material for: Local polar order controls mechanical stress and triggers layer formation in Myxococcus xanthus colonies
Source: Nat Commun. 2025 Jan 22;16:952. doi: 10.1038/s41467-024-55806-6 (PMC11754464; doi:10.1038/s41467-024-55806-6)
Supplement: Supplementary file 12 — Source Data [file 41467_2024_55806_MOESM12_ESM.zip › Source Data/Figure_1b_plusOneHalf.csv]

NaN	NaN	NaN	NaN	NaN	NaN	NaN	NaN	NaN	NaN	NaN	NaN	NaN	NaN	NaN	NaN	NaN	NaN	NaN
NaN	0.809677744374315	0.87688514770133	0.939717141866691	0.968094351736663	1.01288765009561	1.08240865996279	1.15362369330331	1.19375965134151	1.25290044071247	1.2967908198666	1.36477301704684	1.44826514609374	1.49113730783226	1.50071744642051	1.53082150202515	1.49502760311848	1.32498745773217	NaN
NaN	0.714361010139177	0.786010986019477	0.843098654471374	0.903492096505354	0.958847347009686	1.02693992222852	1.09183659796642	1.14400047610222	1.1944274372533	1.25658445516384	1.34041639602795	1.41628238210759	1.47618997844747	1.51835727490085	1.55017523898602	1.56660377052975	1.46385487620374	NaN
NaN	0.58927359171021	0.65657084203065	0.715611148849933	0.81409149472953	0.89585951830656	0.96205108779922	1.0296258412659	1.10096134438698	1.16144920770273	1.23772372972451	1.31697011435405	1.38529053720397	1.44249503619208	1.50015682509278	1.52279929285216	1.53432306452007	1.54630420529112	NaN
NaN	0.465878300913428	0.520313798064444	0.620702436228427	0.724516234754378	0.812098830246521	0.898770962531505	0.982236836371808	1.0598531292588	1.1478411495551	1.22891767919611	1.30700082476751	1.35775418584769	1.39514408839457	1.45322880393347	1.49931763391554	1.54676179707148	1.5481269332602	NaN
NaN	0.333735903769902	0.394665279253614	0.517588848261118	0.606619360954312	0.713854997201185	0.808375553811694	0.911978791596297	1.0128334841997	1.11476893280923	1.22071403274012	1.30534788090798	1.35854630730106	1.38875357634207	1.40280561105705	1.45656467218387	1.51244051420496	1.50929165212889	NaN
NaN	0.224013726800488	0.29287144343422	0.395452081067243	0.487844893501264	0.582905293042927	0.680799496261649	0.788428698650927	0.920992957351023	1.06625280452282	1.19799072536077	1.29668115135157	1.36923243359976	1.40493796196323	1.39445607975064	1.40796096134854	1.46084788036826	1.47813868923246	NaN
NaN	0.110088914116686	0.194314886234282	0.263903855663202	0.329370645167368	0.410759550176994	0.498161820655075	0.617422904163209	0.790781169479229	1.01264565129753	1.21181717287439	1.33668771265514	1.4012034105239	1.43512190439062	1.4215034653817	1.40130813883643	1.4117295317196	1.43143677645073	NaN
NaN	-0.00249555820167095	0.0491692847695353	0.0963772628261234	0.142142342116747	0.201807561737664	0.265807411084612	0.344543883919349	0.516312876105914	0.91289667122539	1.28855207230252	1.4184371030225	1.466422292664	1.48884125143746	1.47708993690443	1.4307478850924	1.41201825594791	1.41988297000574	NaN
NaN	-0.125564214294056	-0.110472654557107	-0.0822134572067399	-0.0688177062102863	-0.0436222901245883	-0.0251262122587406	-0.0199192221196271	-0.00606297648511586	-1.33045038073198	-1.57019446841884	1.56555990092796	1.55893455592113	1.55684022363485	1.53388661098564	1.48182078181967	1.44399311898672	1.43619557573563	NaN
NaN	-0.246141936244844	-0.24969198289452	-0.256577300751746	-0.27442042454032	-0.282779812144707	-0.308404256205061	-0.370173966052302	-0.522443806828063	-0.915047683307232	-1.2997649237298	-1.44034861202922	-1.50247874565883	-1.53403909057312	1.5624994497725	1.51342488557738	1.47561525225504	1.47151709490589	NaN
NaN	-0.362490566982485	-0.388108184203219	-0.414534929850229	-0.455615030717201	-0.488202854168707	-0.539550646440911	-0.63542872550715	-0.791332783594247	-1.01959817415398	-1.23456379632467	-1.3607647147259	-1.44351630789724	-1.50064318503319	-1.55029193299429	1.51995960131943	1.49262121387947	1.51245216255564	NaN
NaN	-0.458081626797751	-0.502474274087757	-0.549526121290909	-0.604135806752687	-0.657787753452885	-0.720845807320785	-0.809861419119464	-0.93369978695222	-1.07704198528457	-1.21895498968387	-1.33098208921527	-1.41464668591427	-1.48501556824707	-1.52380098527456	1.53847757697045	1.4965926393513	1.5332587316413	NaN
NaN	-0.539979216300672	-0.5884536544893	-0.64203879850743	-0.70373187939643	-0.78032126501749	-0.846942093672252	-0.926955426524666	-1.01473486508801	-1.11846817866601	-1.2281376657588	-1.32512991053502	-1.39486913091699	-1.45672374366581	-1.50389535261452	-1.5559587113448	1.53678264931118	1.54633044074113	NaN
NaN	-0.587410761162644	-0.648602571338491	-0.711700425249955	-0.781721126918353	-0.854056873585318	-0.931763525980603	-1.01211890146728	-1.0884972387816	-1.16923137163434	-1.24877518961595	-1.31887790476668	-1.38313998337552	-1.4402667344048	-1.47645486334071	-1.52889268063486	1.56733091423814	-1.49989718620037	NaN
NaN	-0.623989525563419	-0.681978944002535	-0.752883286349433	-0.825277587989683	-0.898882224027439	-0.998140571105477	-1.06778548364223	-1.13591156745119	-1.20312139853516	-1.25656021173324	-1.30853229155942	-1.35995300033067	-1.40287342878369	-1.42116080393298	-1.49279991127118	-1.50931704290167	-1.45006474991349	NaN
NaN	-0.655294556237138	-0.707745630740005	-0.776050533811771	-0.839925803885566	-0.911756870625703	-0.996545013906801	-1.0760093548655	-1.13634337102304	-1.19516648871281	-1.23645413725169	-1.28126012212379	-1.3022034326713	-1.32534790339155	-1.36821934517008	-1.40388387073962	-1.40452643601274	-1.41731278560914	NaN
NaN	-0.60650469368183	-0.671397985087863	-0.708475478119964	-0.78837483069598	-0.858193632632926	-0.940157005629102	-1.01646202172321	-1.08772755104407	-1.14575008461568	-1.17600074157184	-1.19434882045875	-1.21746529668204	-1.23674656586744	-1.27484706766692	-1.30332604655379	-1.29982588061232	-1.37478435717425	NaN
NaN	NaN	NaN	NaN	NaN	NaN	NaN	NaN	NaN	NaN	NaN	NaN	NaN	NaN	NaN	NaN	NaN	NaN	NaN
