# Supplementary material for: Local polar order controls mechanical stress and triggers layer formation in Myxococcus xanthus colonies
Source: Nat Commun. 2025 Jan 22;16:952. doi: 10.1038/s41467-024-55806-6 (PMC11754464; doi:10.1038/s41467-024-55806-6)
Supplement: Supplementary file 12 — Source Data [file 41467_2024_55806_MOESM12_ESM.zip › Source Data/Figure_1b_X.csv]

-19.8	-17.6	-15.4	-13.2	-11	-8.8	-6.6	-4.4	-2.2	0	2.2	4.4	6.6	8.8	11	13.2	15.4	17.6	19.8
