# Supplementary material for: Local polar order controls mechanical stress and triggers layer formation in Myxococcus xanthus colonies
Source: Nat Commun. 2025 Jan 22;16:952. doi: 10.1038/s41467-024-55806-6 (PMC11754464; doi:10.1038/s41467-024-55806-6)
Supplement: Supplementary file 12 — Source Data [file 41467_2024_55806_MOESM12_ESM.zip › Source Data/Figure_1c_vx.csv]

NaN	NaN	NaN	NaN	NaN	NaN	NaN	NaN	NaN	NaN	NaN	NaN	NaN	NaN	NaN	NaN	NaN	NaN	NaN	NaN	NaN	NaN	NaN	NaN	NaN	NaN	NaN	NaN	NaN	NaN	NaN	NaN	NaN	NaN	NaN	NaN	NaN
NaN	NaN	NaN	NaN	NaN	NaN	NaN	NaN	NaN	NaN	NaN	NaN	NaN	NaN	NaN	NaN	NaN	NaN	NaN	NaN	NaN	NaN	NaN	NaN	NaN	NaN	NaN	NaN	NaN	NaN	NaN	NaN	NaN	NaN	NaN	NaN	NaN
NaN	NaN	NaN	NaN	NaN	NaN	NaN	NaN	NaN	NaN	NaN	NaN	NaN	NaN	NaN	NaN	NaN	NaN	NaN	NaN	NaN	NaN	NaN	NaN	NaN	NaN	NaN	NaN	NaN	NaN	NaN	NaN	NaN	NaN	NaN	NaN	NaN
NaN	NaN	NaN	0.0149949618681609	0.0058544474034781	-0.000882439794642116	-0.00203224907394908	0.000589940851374961	0.00608281904742797	0.0115516113519381	0.011544039627239	0.00186329294527923	-0.0128019407747421	-0.0236508687882511	-0.027783460077255	-0.0295355452936701	-0.0317940028317532	-0.0338927303218274	-0.0352892005023678	-0.03479699437614	-0.0315679747350142	-0.0265102840939501	-0.0212991337719804	-0.0164272591315645	-0.0116231148248232	-0.00754980905146177	-0.00526054749884917	-0.00412821526878638	-0.00351399323816274	-0.00393841678951849	-0.00643505347374638	-0.0107521986011876	-0.0112684701929909	-0.00594108060087955	NaN	NaN	NaN
NaN	NaN	NaN	0.0175588289187244	0.0113256571186647	0.00746872040904525	0.00662354605450775	0.00574898827146793	0.0057398576735752	0.00650100587845012	0.00429044862450183	-0.00565566521184472	-0.0204548808401651	-0.0313682817252205	-0.0349117712618387	-0.036221858721134	-0.0376107057739374	-0.0375203019994209	-0.0373635777392574	-0.037324186697676	-0.0347473795856485	-0.0290579825281996	-0.0239705336351667	-0.0216458626618367	-0.0202166994438097	-0.017616187182531	-0.0148263516364118	-0.0118553277421398	-0.00757621559353664	-0.00306126698000281	-0.00123807683629131	-0.0036727812705987	-0.00578791767694146	-0.00447966597766456	NaN	NaN	NaN
NaN	NaN	NaN	0.0176551522460939	0.0136223822486899	0.0115430531615877	0.0103857539223756	0.00631682618993952	-2.41053638696144e-05	-0.0054642386189445	-0.00981622752643808	-0.0170289476114722	-0.0277415417315431	-0.0361543001594555	-0.0388381968541229	-0.039747202179261	-0.0404771891097015	-0.0396606180408713	-0.0394453204655395	-0.0401259813201927	-0.0380795373938886	-0.0318681109728959	-0.0257119196710375	-0.0239725643019727	-0.0249107166217004	-0.023880383127527	-0.0210575331306916	-0.0171387699952524	-0.0100240186810143	-0.000866354319680291	0.00507462257301066	0.0052727036757961	0.00277002142948133	-0.0002734877792132	NaN	NaN	NaN
NaN	NaN	NaN	0.0183873557714447	0.0145678757336577	0.0113315425875865	0.00885568521896153	0.00445500617048793	-0.00440284295434215	-0.0149754404129871	-0.0226457511789642	-0.0268250133772388	-0.0303655294452047	-0.0334066980733338	-0.034484759085745	-0.0357258884669303	-0.0384331345557716	-0.0410464803775765	-0.0433088517061471	-0.043746390988002	-0.0399799917972792	-0.0324014325261414	-0.0249078754671719	-0.0224148427084652	-0.0238117916318335	-0.0236696183727719	-0.0211307152011791	-0.0167166275204123	-0.00841888624447549	0.00168862765305583	0.00771860626703877	0.00856007360477775	0.00675533416301911	0.00219377806669785	NaN	NaN	NaN
NaN	NaN	NaN	0.0215516687858423	0.0177224210846718	0.0130401446269095	0.00988349191683157	0.00751123853733392	-0.00069842069172055	-0.014936682962728	-0.0270372890740829	-0.0307341971029011	-0.0285142272193816	-0.0262898534566066	-0.0263313167429631	-0.0285413035261284	-0.0329594314262914	-0.0386842688530887	-0.0437801543117518	-0.0442459353288608	-0.0383074528110451	-0.0292972238983005	-0.0215096069034139	-0.0183946715779818	-0.0191237614297136	-0.0190941804824128	-0.0168821597864571	-0.0125032829258312	-0.00515117495966099	0.00259633077772852	0.00602869106978046	0.00591819489551566	0.00549484143416403	0.00305251781346915	NaN	NaN	NaN
NaN	NaN	NaN	0.0272665752510639	0.0238090934224674	0.0194223515551608	0.0172121840343706	0.0164118595648899	0.00857887790912951	-0.00745707193699725	-0.0221492053442506	-0.0270267332643157	-0.023328102040704	-0.0192176693592772	-0.0194931911936348	-0.0222067997515334	-0.0257939804156115	-0.0315262748931543	-0.0380747615736397	-0.0394415991176933	-0.0327474418229929	-0.0237016106635617	-0.017665501764062	-0.015541499678856	-0.0156921185010638	-0.0150624195304997	-0.0127147594251786	-0.0084534005954504	-0.002518110942354	0.00273062583782415	0.00433879581691417	0.00379374287824762	0.00439494079434385	0.00410529791085374	NaN	NaN	NaN
NaN	NaN	NaN	0.0338608365610543	0.0305479543249231	0.0264084615675913	0.0245492093166889	0.0234379184749765	0.0166137443590304	0.0038156985494601	-0.00811285420824628	-0.013087825455873	-0.0116424822006241	-0.0101502209879569	-0.0127809923966901	-0.0164542467594752	-0.0188196790233514	-0.0234828216983928	-0.0298374232077497	-0.030769131901785	-0.02369716629598	-0.0161606222731959	-0.0137777695169121	-0.0149782323181703	-0.0161218270708725	-0.0147961205792459	-0.0113357524974021	-0.00646013892951916	-0.00110597271361025	0.00253287134417352	0.00313805343222913	0.00253757228640581	0.00321384844563772	0.00299803486279432	NaN	NaN	NaN
NaN	NaN	NaN	0.0406428847762666	0.0379465471725644	0.033412770274152	0.0301346961650062	0.0277407368655049	0.0236692675470128	0.017965082452972	0.0127435171414057	0.00996529895579061	0.00842111223131974	0.0045092159032383	-0.00272968741412038	-0.0088973217906384	-0.0116333928150873	-0.015884757411885	-0.0212065841618299	-0.0205823776427576	-0.0138521478881433	-0.00913156009705988	-0.0105738469852548	-0.0153390725968943	-0.0186624770405722	-0.0178802895546745	-0.0137288339215588	-0.00778048927228252	-0.0017657498126983	0.00174773050986926	0.00185549564877318	0.000648082688611329	0.000703785575121879	0.000243657642840196	NaN	NaN	NaN
NaN	NaN	NaN	0.0481449814357563	0.0473518703014315	0.0435999939299331	0.0395242092633091	0.0360299452052156	0.0340892543643824	0.0341067787349136	0.0352843762322839	0.0364359819789631	0.0338827566734261	0.025089542340205	0.013249247536867	0.00443368745414678	0.000704833247372122	-0.00300045321223831	-0.00793960485736885	-0.0089001948331987	-0.0059485225645545	-0.00543301062516361	-0.00970032966337019	-0.0158180031183723	-0.0199921386833424	-0.0202263556158322	-0.0170871482477684	-0.0117300297644135	-0.0059818079291002	-0.00216200374242175	-0.00111481751833779	-0.00132031576173168	-0.000613696989321735	-9.05673805842497e-05	NaN	NaN	NaN
NaN	NaN	NaN	0.0531296448113813	0.0552826066911362	0.054239680253901	0.0517611285527554	0.0482264737624275	0.0467105931217861	0.0489504226009101	0.054210864573292	0.059866214916432	0.0589969782850273	0.0484375706700878	0.0346814179716914	0.024724369162804	0.0199903678748415	0.0167042549572158	0.0114720361895149	0.00622219973692152	0.00270708111995824	-0.00226228370301984	-0.00938763815045091	-0.0157509026732441	-0.0190963692399981	-0.0191287779546497	-0.0176016579819022	-0.0155380556841355	-0.0133480752988952	-0.0109884805926645	-0.00781833275837151	-0.0037437266771272	-1.15460034900566e-05	0.00166611222527127	NaN	NaN	NaN
NaN	NaN	NaN	0.0539755507338998	0.0590507463211509	0.0617563230077248	0.0623559066922667	0.0604700024652949	0.0595761312002084	0.0619761796541822	0.0683649006242895	0.0768515489775597	0.0793152924912767	0.0714629797052736	0.0595749293400063	0.049792994260768	0.043407111552041	0.0388673035922596	0.0328694623703567	0.0243005522836063	0.0149837938460966	0.00440472566043154	-0.00602595732950614	-0.0130948079210762	-0.0155153198554256	-0.0148902614437353	-0.015275984988224	-0.0181402916765638	-0.0211262895678359	-0.0210392780999133	-0.0158364642525781	-0.00689911965512967	0.000271493893580547	0.00216262705174141	NaN	NaN	NaN
NaN	NaN	NaN	0.0546318201722963	0.0620662074106898	0.0684226165094204	0.0723067229292531	0.0737503777224368	0.0753168499827137	0.0781127092095342	0.0835395044937698	0.0920323400441943	0.0971995992391273	0.0942121472749995	0.086158745649601	0.0773561309282975	0.0696206278777621	0.0625666309345135	0.0544212310853761	0.043396920695485	0.0301861003829055	0.0157232243689633	0.00272972620985302	-0.0058548643507944	-0.00915341296418941	-0.010078071935004	-0.0133745288776121	-0.0197620020026549	-0.0254525150201299	-0.0262383215797312	-0.0200016137794066	-0.00914470183832	-0.000594304223267931	0.000977186263656964	NaN	NaN	NaN
NaN	NaN	NaN	0.057756175801569	0.0668368892237988	0.0756257922411386	0.082177624187327	0.0876622068387773	0.0936393972392619	0.0993729326297536	0.105356726307224	0.113093103198452	0.119040882323069	0.119552419914377	0.114971094957175	0.108210310512013	0.101284093615068	0.0927916024567999	0.0805892251602529	0.0647600170580029	0.047666023744273	0.0314687665252651	0.0177597005838436	0.00713619190328159	2.86068453640106e-05	-0.00567546154138151	-0.0122034966224034	-0.0188978809200759	-0.0234588514879307	-0.023705371328963	-0.0183323142776576	-0.00932549796170932	-0.00185091835198833	-0.000606427177282592	NaN	NaN	NaN
NaN	NaN	NaN	0.0591723293367459	0.068681121706513	0.0789936941337223	0.088365696210882	0.09780173393032	0.108297196200084	0.11856455953929	0.127718607919298	0.136167644471365	0.142870892054973	0.14625499526128	0.145262822962606	0.141953221352282	0.13854778660613	0.131560685507236	0.115031251062057	0.0909889686520775	0.0675499033501516	0.0496985992413768	0.035973866057803	0.0231607910943307	0.0114150329237523	0.000805685901174267	-0.00809297739059884	-0.0139931905539754	-0.0163263627557069	-0.0158234551246264	-0.0127423787163668	-0.00777745282925541	-0.00292894006918671	-0.00185182751309353	NaN	NaN	NaN
NaN	NaN	NaN	0.0550293075820989	0.0643477613458306	0.0762831650279561	0.0890555660215397	0.102048041877959	0.115167849745228	0.127690763501876	0.139365316193356	0.149942198427039	0.159364857889712	0.166976938281097	0.17052914412115	0.171420765805874	0.17291759900591	0.169718888857858	0.150442793770977	0.117307476494473	0.0857468079909472	0.0652018513986973	0.0512499916597643	0.0369466938291529	0.022273351507143	0.00893974590298416	-0.00153316046946112	-0.00755533239930039	-0.00842598513782936	-0.00673929161961326	-0.00522008950331154	-0.00420263900797524	-0.00277877543232496	-0.00217024954504301	NaN	NaN	NaN
NaN	NaN	NaN	0.0482079580947428	0.0568930362809042	0.0693606483776106	0.0842270254076787	0.0997415319698525	0.113619788118331	0.125479643953199	0.137499968073352	0.150341299632549	0.162760819985575	0.173079741547478	0.17907346252511	0.182394359681595	0.187061207386459	0.186974978456251	0.167750842848627	0.13068996425445	0.0949257927497884	0.0727730081657003	0.0589315787532515	0.0446304904132103	0.029287926176927	0.0151224802909438	0.0039263266476302	-0.00228125938760887	-0.00240396117865229	0.000620152699011247	0.00193083696300979	-0.000275497259438039	-0.00261095165015748	-0.00236576413809829	NaN	NaN	NaN
NaN	NaN	NaN	0.0435762210456216	0.0507990899815042	0.0611751177441106	0.0746623255303658	0.0901416872748094	0.103621287740947	0.114029456006491	0.125248652775719	0.138997899940495	0.151740049124821	0.160071569894438	0.163808411807538	0.165910055230234	0.169547063944419	0.169515002010295	0.153538885133031	0.121662546004162	0.0897751210581909	0.0692937053490728	0.0563556767977119	0.0435407255763578	0.0302488494475837	0.0180611691884833	0.00825230301854111	0.00293962424652044	0.00278584268927019	0.00510541096343269	0.00496289346862637	-2.07040583445493e-05	-0.00477489665080145	-0.0035860287037941	NaN	NaN	NaN
NaN	NaN	NaN	0.0408743767362527	0.0464217553401946	0.0530911244000882	0.0626304914574092	0.0757130602826874	0.0878256412360187	0.0962148978279182	0.105145437905404	0.117867734136455	0.129054418047912	0.132706010719848	0.131084032390505	0.128968790173422	0.128191094193624	0.125798858322059	0.114400774140009	0.092744161987776	0.0703182100234677	0.0553254684524908	0.0452274506665429	0.0351194234536067	0.0253929011997313	0.0169693443547019	0.0100243370411631	0.00598699410626462	0.0049802490440489	0.00468419510295133	0.00212460505930627	-0.0033694787737842	-0.00721177566091631	-0.00420551373928166	NaN	NaN	NaN
NaN	NaN	NaN	0.0363361846403344	0.0398531653700805	0.0433859493217185	0.0494503201594097	0.0595641235700829	0.0692250373805941	0.0747098128581289	0.0805063898796943	0.0914738644145403	0.101187521765803	0.100586864110497	0.093022403883988	0.0852617510978289	0.0794310572202675	0.0755649929024737	0.0693050527906361	0.0573387647459786	0.0445879293288982	0.0366414161887493	0.0310044151481995	0.0240463794085404	0.0170488996266514	0.0110373895742136	0.00577028975942015	0.00218997805045153	0.000756878746535644	-0.000385727855297831	-0.00248109949262063	-0.00498345947509367	-0.00579078323401358	-0.00188791432462012	NaN	NaN	NaN
NaN	NaN	NaN	0.0306904905007976	0.031294583531182	0.0323582561597534	0.0359724413345215	0.0426086268362053	0.0485912247511454	0.0515210565765159	0.0557922533872172	0.0655169546581431	0.0733443032653774	0.0693159312237201	0.0572064248213264	0.0450750232801147	0.0363508971816989	0.0335519665374165	0.0331255240605066	0.0293702286866306	0.0240949691858106	0.0209807174994508	0.0181883094581303	0.0135105435996093	0.0082402661481183	0.00310347625522691	-0.00183084796945721	-0.00518981282318382	-0.00565263966613084	-0.00476549554234681	-0.00424371430616021	-0.00385772695181979	-0.003078944836407	0.000309630574590351	NaN	NaN	NaN
NaN	NaN	NaN	0.0288307120781915	0.0261448540137404	0.0239490137798058	0.0243343927600647	0.0272147230875679	0.0303422075675281	0.0320009382093354	0.0350497431449504	0.0421990515097404	0.0471951516939142	0.0419223007781818	0.0290405550228311	0.0156961972569824	0.00645162758010337	0.00535150465877486	0.00965635652470342	0.0125299611730998	0.012644363870796	0.0111699231058578	0.00820150752144244	0.00427003852911745	0.0002857951044146	-0.00395184709674224	-0.00780023914084751	-0.00956460623318009	-0.00814610609780532	-0.00530130410864005	-0.00400594576014904	-0.00395357846130297	-0.00394905890746481	-0.00162228402754429	NaN	NaN	NaN
NaN	NaN	NaN	0.0302871983749328	0.0248161675873811	0.0191640955708492	0.0157627900780077	0.0156631052758699	0.0181988760376018	0.019966897658451	0.0208865890057023	0.0235277036159792	0.0255086362576476	0.0218804063616473	0.0122863798943915	0.000151929315676712	-0.00911769183382832	-0.00969970589761021	-0.00336614546128913	0.00267762589849287	0.00463968966326336	0.00221427440467421	-0.00211270363368109	-0.00573070629295588	-0.00853065511683415	-0.0113510417136849	-0.0131452168323222	-0.0124009097183376	-0.00910739106803695	-0.0057783161134592	-0.00566615382160128	-0.00727239686168212	-0.00819434951879077	-0.00703944958930795	NaN	NaN	NaN
NaN	NaN	NaN	0.0309473062748983	0.0238486743189852	0.0164687447670339	0.010943522603854	0.00901463504437725	0.0111487896849224	0.0126932956232857	0.0114730196009303	0.0100729807570223	0.0100565913838933	0.00886043346312013	0.00311511282324045	-0.00725041276591811	-0.0160999460688372	-0.0165622930481922	-0.0103548163528702	-0.00519227132726997	-0.00565237759149492	-0.0106064185445214	-0.0148340993307795	-0.015966202158667	-0.0162309499525675	-0.0171227361793067	-0.0176851533702854	-0.0160921899522604	-0.012204625568544	-0.00915621097782046	-0.00994008723603309	-0.0118067212855218	-0.012100077100892	-0.0117049971679808	NaN	NaN	NaN
NaN	NaN	NaN	0.0289545985016571	0.0222342882198214	0.0154598608641121	0.00993254256048276	0.00705815445112845	0.00754023169285328	0.00704049905799606	0.00339820951544657	-0.000515956992672346	-0.00115037202951874	-0.00117049324755108	-0.00572752907425982	-0.0148422349238037	-0.021711599464614	-0.0214812483393717	-0.0169969772437911	-0.0149969925529106	-0.0186361472809759	-0.0245029724163303	-0.0260176889509284	-0.0223150179746	-0.0182071278198186	-0.0164709642452373	-0.0166972184178446	-0.0165456250361091	-0.0149210179951026	-0.0136533398730245	-0.0147751393875756	-0.0153855817118563	-0.0135682029699151	-0.0124901077659021	NaN	NaN	NaN
NaN	NaN	NaN	0.0239390791782373	0.0178672083449498	0.0118329920823533	0.00699795722660889	0.00457195822292569	0.00403317535600924	0.0014200612790876	-0.00383999974386517	-0.00839360985702717	-0.00938699855558906	-0.00998398549555011	-0.0149749779976465	-0.0226668511202956	-0.0269264239247336	-0.0264901577130273	-0.0246714337110977	-0.0255737553371834	-0.0296711644269605	-0.0329277579747475	-0.0302543598014977	-0.0221027578909343	-0.0141949487162925	-0.010144379010201	-0.0101000529649801	-0.0123984561832317	-0.0155579122029796	-0.0179966705887656	-0.0195867166354583	-0.0187957499185031	-0.0150009867680011	-0.0119055999950027	NaN	NaN	NaN
NaN	NaN	NaN	0.0157983863479886	0.00918858194800901	0.00303622228242986	-0.000534365263643202	-0.000857789853069668	-0.00102916828497338	-0.00432193040257142	-0.00896726569008355	-0.0129219079699209	-0.0156137717332405	-0.0180339816522864	-0.0224239596617982	-0.0274353046052762	-0.029876246043692	-0.02996781154021	-0.029663483098253	-0.0309823520184733	-0.0331110948939865	-0.0329946784785549	-0.0276635488776402	-0.0180011369434611	-0.00938172249301032	-0.00530212213442443	-0.00552286523201195	-0.00947121242960319	-0.0163912954289692	-0.0224578500549087	-0.0252951366652341	-0.0241066692154199	-0.0192671242634076	-0.0139428183026182	NaN	NaN	NaN
NaN	NaN	NaN	0.00572272523137624	-0.000518094751580324	-0.00555488419363212	-0.00709278082105922	-0.00534353542044973	-0.00490262721719482	-0.00786690634998111	-0.0112800423381253	-0.0156336173363595	-0.0215399106377176	-0.0260939739226187	-0.0284748757927863	-0.0293139881567328	-0.0294795888540933	-0.0293555820618865	-0.0287333834116136	-0.0286045733599222	-0.0290008238124278	-0.0278236577159084	-0.0228118462587422	-0.0150308530022918	-0.00929922881318862	-0.00827148721981964	-0.00975079643039113	-0.0128651155939196	-0.0189534130566074	-0.0260348401906502	-0.0305021745210305	-0.0295266728287042	-0.0235110042629569	-0.0168833457680467	NaN	NaN	NaN
NaN	NaN	NaN	-0.00336668505047364	-0.00663431838070989	-0.00853461742211229	-0.00813357953813506	-0.00573665681096368	-0.00507508334543555	-0.00757052462130379	-0.011102204535563	-0.0173179332555585	-0.026206685278719	-0.0321605144597515	-0.0323262557931999	-0.0285411487283735	-0.0253270632390519	-0.0248344813740284	-0.0249313656261356	-0.0244829308090959	-0.0245496373971061	-0.0238582202233086	-0.0200712681153816	-0.014821967067703	-0.0130219008178245	-0.0163616412819884	-0.0199670825366302	-0.0211001358377014	-0.0230321669886237	-0.0275871320258746	-0.0315655194311993	-0.0301441063702965	-0.0234575499367305	-0.017460983975417	NaN	NaN	NaN
NaN	NaN	NaN	-0.00962593511715708	-0.00820931330683402	-0.00627569544141051	-0.00428731059141202	-0.0021979641141878	-0.00199603399210387	-0.0047285148589508	-0.00939900094105131	-0.0167130272730459	-0.0261182039841003	-0.032675177340228	-0.0323367997794742	-0.0258771627115711	-0.0198925613959697	-0.0200139947557843	-0.023284756296909	-0.0246066912025339	-0.0241743244516446	-0.022601362101764	-0.0192639869800206	-0.0158572984015482	-0.0167536799557739	-0.0229872620331711	-0.028348571846051	-0.0283786359962366	-0.0263665725029893	-0.0267612982294404	-0.0282721023371966	-0.0263076503121653	-0.0206506039678851	-0.0165316256119608	NaN	NaN	NaN
NaN	NaN	NaN	-0.0143818958018087	-0.00950220444737363	-0.00403769398539352	0.00025067739576269	0.0027276832812719	0.00210677361357457	-0.002079810272198	-0.00816977009106366	-0.0143272027493579	-0.0208404609681039	-0.0265555793831612	-0.0277167891876677	-0.0229769283072118	-0.0175862282774331	-0.0182499262114025	-0.0232936734839985	-0.0261611641729181	-0.0246783591990269	-0.0209864531742535	-0.0180746533298414	-0.0171326794192721	-0.0199456645174011	-0.0266469914078915	-0.0323128255881348	-0.0322761895291267	-0.0278084081258389	-0.0241336613521122	-0.022539799562597	-0.0201112729670291	-0.0164087444653906	-0.0144368893240039	NaN	NaN	NaN
NaN	NaN	NaN	-0.0178018479612958	-0.0129433598397254	-0.0060300785767085	0.00034173869512189	0.00442747025191915	0.00398993975708802	-0.00142404491069654	-0.0085075066211139	-0.0128176146084277	-0.0159965157512441	-0.0203620073217833	-0.0235922696140824	-0.0238256218460014	-0.0226065114943641	-0.0228383195568597	-0.0253897752952448	-0.0277500072141215	-0.0265860433772913	-0.0226434801249594	-0.0201213403840438	-0.0205136687572203	-0.0231937982767143	-0.0276105216932389	-0.0320813505077794	-0.0330336610818116	-0.0279431282093846	-0.0204584514540594	-0.0149508804871416	-0.0116065044031579	-0.00982928549199363	-0.00937877257474402	NaN	NaN	NaN
NaN	NaN	NaN	NaN	NaN	NaN	NaN	NaN	NaN	NaN	NaN	NaN	NaN	NaN	NaN	NaN	NaN	NaN	NaN	NaN	NaN	NaN	NaN	NaN	NaN	NaN	NaN	NaN	NaN	NaN	NaN	NaN	NaN	NaN	NaN	NaN	NaN
NaN	NaN	NaN	NaN	NaN	NaN	NaN	NaN	NaN	NaN	NaN	NaN	NaN	NaN	NaN	NaN	NaN	NaN	NaN	NaN	NaN	NaN	NaN	NaN	NaN	NaN	NaN	NaN	NaN	NaN	NaN	NaN	NaN	NaN	NaN	NaN	NaN
NaN	NaN	NaN	NaN	NaN	NaN	NaN	NaN	NaN	NaN	NaN	NaN	NaN	NaN	NaN	NaN	NaN	NaN	NaN	NaN	NaN	NaN	NaN	NaN	NaN	NaN	NaN	NaN	NaN	NaN	NaN	NaN	NaN	NaN	NaN	NaN	NaN
