# Supplementary material for: Local polar order controls mechanical stress and triggers layer formation in Myxococcus xanthus colonies
Source: Nat Commun. 2025 Jan 22;16:952. doi: 10.1038/s41467-024-55806-6 (PMC11754464; doi:10.1038/s41467-024-55806-6)
Supplement: Supplementary file 12 — Source Data [file 41467_2024_55806_MOESM12_ESM.zip › Source Data/Figure_1c_vy.csv]

NaN	NaN	NaN	NaN	NaN	NaN	NaN	NaN	NaN	NaN	NaN	NaN	NaN	NaN	NaN	NaN	NaN	NaN	NaN	NaN	NaN	NaN	NaN	NaN	NaN	NaN	NaN	NaN	NaN	NaN	NaN	NaN	NaN	NaN	NaN	NaN	NaN
NaN	NaN	NaN	NaN	NaN	NaN	NaN	NaN	NaN	NaN	NaN	NaN	NaN	NaN	NaN	NaN	NaN	NaN	NaN	NaN	NaN	NaN	NaN	NaN	NaN	NaN	NaN	NaN	NaN	NaN	NaN	NaN	NaN	NaN	NaN	NaN	NaN
NaN	NaN	NaN	NaN	NaN	NaN	NaN	NaN	NaN	NaN	NaN	NaN	NaN	NaN	NaN	NaN	NaN	NaN	NaN	NaN	NaN	NaN	NaN	NaN	NaN	NaN	NaN	NaN	NaN	NaN	NaN	NaN	NaN	NaN	NaN	NaN	NaN
NaN	NaN	NaN	0.0151143132210801	0.0123592163603045	0.0139803911122569	0.0162019185160236	0.0147521895443019	0.0106199858919326	0.00602364064676389	0.00178427586302153	-0.000896038557457613	-0.00274818365382773	-0.00629504932806112	-0.0132447499031379	-0.0218873887451334	-0.0279997561541208	-0.0284806356263953	-0.0234054410013404	-0.0182134472136647	-0.0163361564581992	-0.0140966942770195	-0.00812192994621089	-0.00135630570886842	0.00301992599459227	0.0092437449055329	0.0187702473860215	0.0233562574647406	0.0195542798994975	0.0115786407924879	0.00380595176718232	0.00109874196557113	0.00586799022149214	0.013186011726569	NaN	NaN	NaN
NaN	NaN	NaN	0.0200720624597391	0.0188789053946002	0.0196750015141739	0.0197586139318174	0.017955355366635	0.0150540279577023	0.0114228510870517	0.00739762461652226	0.00403622894499069	0.000610371950524899	-0.00362935883272812	-0.00961733169713571	-0.0185514707382656	-0.0275987199836376	-0.0317810192463095	-0.0299057255003029	-0.0263551212430048	-0.0243338414785333	-0.0221852268578584	-0.017660875166165	-0.0106342624263252	-0.00318190239153938	0.00511956009919918	0.0137894379978816	0.017752463022353	0.0157318365631947	0.010332620593925	0.00305594039455439	-0.00192045361148851	0.000581404281355455	0.00817039777431066	NaN	NaN	NaN
NaN	NaN	NaN	0.0252134731127375	0.0254233909519929	0.0242145282444235	0.0217419630560826	0.0194427028638788	0.0175840923762413	0.0157950915749965	0.0146610950233194	0.0139235527785595	0.0111155288837913	0.005405132732055	-0.0033882028810566	-0.0161944747791546	-0.0288140263187066	-0.0348347538771555	-0.0343968504113115	-0.0325881047244988	-0.031275986339886	-0.0292372295982416	-0.0251409375080046	-0.0173841930449171	-0.00793387351862016	-4.38359708590495e-06	0.00519439129700975	0.00761013290387368	0.00914279267932266	0.0100852649513514	0.00771630110547396	0.00288512992101648	0.00168468403958641	0.00638452073129859	NaN	NaN	NaN
NaN	NaN	NaN	0.0264362706635664	0.0269132454041198	0.0244835861563854	0.0203582096611316	0.0170834365074643	0.0161679853708194	0.0177917660242093	0.0212597716622118	0.0240048839610029	0.0232828172186913	0.0181994167791457	0.00689704704641948	-0.0114121182280552	-0.0291642599136926	-0.0373610973261406	-0.0376776462365894	-0.0369139539093458	-0.0363586548645273	-0.0340616971554881	-0.0285959052381508	-0.0201134470367708	-0.0116556518846516	-0.00607663203819917	-0.00296296528766973	-2.72439346853466e-05	0.00539142235984677	0.0115057778904195	0.0131267287629496	0.00934224830759555	0.00536529552419804	0.00639165420004081	NaN	NaN	NaN
NaN	NaN	NaN	0.0248456006219567	0.0257795600614428	0.0237915127861833	0.0194062066591908	0.0151949055509134	0.0138887442610939	0.017037427531853	0.0232378652768764	0.0281853400980304	0.0292627803394107	0.0259210549866023	0.0148259979546858	-0.00556958929256696	-0.026488451831456	-0.0373889788702728	-0.0395206894487349	-0.0396923686798211	-0.0389070031559579	-0.0344618813482679	-0.0259787128793486	-0.0181607478132811	-0.0145770161802411	-0.0130866820353485	-0.00952609276823508	-0.00255079753436145	0.00638500231630577	0.0129714984562911	0.0129977192005142	0.00806079512280723	0.0031641893468683	0.0030776574886724	NaN	NaN	NaN
NaN	NaN	NaN	0.0234540470387472	0.0263446757846142	0.0261319308703317	0.0227140756417741	0.0180732957086447	0.0150207441234467	0.0169353840845847	0.0229455638482265	0.0274833152992873	0.0277092361200337	0.024398468331675	0.0150630398548434	-0.00234019431880872	-0.0214193025371254	-0.0337850747003605	-0.0390819090678138	-0.0408628658236015	-0.0388024470438909	-0.0309268658514697	-0.0200192111877543	-0.0139880079373688	-0.0156470623031781	-0.0185329569037707	-0.0145115000584596	-0.00296277530126464	0.00883422723913307	0.0135538359565223	0.00943852715419395	0.00174339309670279	-0.00320380664625254	-0.00163310472532887	NaN	NaN	NaN
NaN	NaN	NaN	0.0239789376049641	0.029190362621742	0.0310755044323258	0.0291834903710162	0.024784575917321	0.0213384562421418	0.0228910257003899	0.0275348467606209	0.0285762530793286	0.0249210038412178	0.0197455226418916	0.0117685212562878	-0.00101672990671367	-0.0158748682697544	-0.0282195324900116	-0.0357312140749883	-0.038294142038422	-0.0350067923866809	-0.0253657728548263	-0.0148190512760507	-0.0111373596687033	-0.0159822045942703	-0.0222695708169686	-0.01962512782005	-0.00638684900680896	0.00738346286782381	0.0119012106056174	0.00624884153019372	-0.00267886622054001	-0.00724274996784893	-0.00412520587831502	NaN	NaN	NaN
NaN	NaN	NaN	0.0273256249252446	0.0333932429602474	0.0362193364192268	0.0353633317437801	0.0320145172673256	0.0304973850548715	0.0337742782297702	0.0375932704484784	0.0350867819550683	0.0278470884477129	0.0201505777408412	0.0114486030629269	0.000818557976535766	-0.0110013274296841	-0.0216145433853082	-0.0277552606004151	-0.0284144978501324	-0.024628044154433	-0.017358613431641	-0.0115372146331541	-0.0113512284198298	-0.0175563637753965	-0.025505619560194	-0.0254119225547684	-0.0140135903624965	-0.000361669122116303	0.00533900021859638	0.00162996861663496	-0.00543125477579242	-0.00862459306234419	-0.00544532192682218	NaN	NaN	NaN
NaN	NaN	NaN	0.0292947562211798	0.0350380732347213	0.0384325276519181	0.0387883529170404	0.0374297396921676	0.0385150787999562	0.0436456918575964	0.0477078667711218	0.0444851408683492	0.0359767713336864	0.0257391738009227	0.0141002793806774	0.00254184580748374	-0.00761903713194806	-0.0148744887180372	-0.0174163605745798	-0.0157142677953571	-0.0128945338582855	-0.0107852691965304	-0.0116879368360867	-0.0156105502831808	-0.0225043647084155	-0.0301057743160193	-0.0307518961808057	-0.0213904147232004	-0.00968892143155816	-0.00387107815276769	-0.00497742592288772	-0.00852737883158908	-0.00958317786702437	-0.00696761436857951	NaN	NaN	NaN
NaN	NaN	NaN	0.0280656027934917	0.0327835740284291	0.0366154052404156	0.0386981549974473	0.0401572564522262	0.0438066539608548	0.049573598138496	0.053312110142294	0.0508889023855731	0.0430131107556877	0.0310101865593274	0.0162260652557429	0.00307853970053436	-0.0058312385224077	-0.0104539780918421	-0.0112591148728815	-0.010153559305349	-0.0099276509327338	-0.0119032492242153	-0.0166917779219506	-0.0229875667881515	-0.0299395289974896	-0.0354555569634479	-0.0339911059737815	-0.0249428587138725	-0.0150922416566267	-0.00941947130991653	-0.00813660315804707	-0.00887852733046956	-0.0090541963749181	-0.00806281755178209	NaN	NaN	NaN
NaN	NaN	NaN	0.0257338927712858	0.0292931583844502	0.0325598457166712	0.0353316397685449	0.0390536808979786	0.044346161401865	0.049160139636893	0.0512351604966147	0.0498649624402508	0.045222504976285	0.0351236760590966	0.019961548593969	0.00598743081338305	-0.00330851618172857	-0.00939690225845087	-0.0135027445802437	-0.0167886546868542	-0.0191339751084805	-0.0213930643052076	-0.0255303724606617	-0.0311847444293711	-0.0356643102326366	-0.0363392986799597	-0.0318969738129915	-0.0244852538638898	-0.0175901716209706	-0.0121570131264475	-0.00832953531558183	-0.00674507327206789	-0.00701729874505556	-0.00819112480793147	NaN	NaN	NaN
NaN	NaN	NaN	0.0208498106353636	0.0246442981884301	0.0277725584431849	0.0302990390308957	0.0338085977548923	0.0379995346323982	0.0410579142968539	0.0425179529457687	0.0433390482602903	0.0436337669311429	0.0388614845554406	0.0267090352810091	0.0128275704794034	0.00105975515762195	-0.0097734970419616	-0.0195801713277667	-0.0273843460651515	-0.0302996098313764	-0.0301880368846945	-0.0322050965541666	-0.0365872988664954	-0.0376296871229142	-0.0324289147032645	-0.02529720583348	-0.0214025357232592	-0.0200791598028158	-0.0173277777983583	-0.0120337118955061	-0.0073505638921444	-0.00586805066838637	-0.00710015454548293	NaN	NaN	NaN
NaN	NaN	NaN	0.0113989523623798	0.0158317541484115	0.0202205353005828	0.0236066378397986	0.0256165876848771	0.0268471115739524	0.0288329369230693	0.0324186260004544	0.0368804161340629	0.0408044068682146	0.039751138714468	0.0305575945131053	0.0175139292148788	0.00451725838285346	-0.00797907881819596	-0.0189687320443659	-0.0270215020348272	-0.0289138140855744	-0.0274974241761955	-0.0299686779692749	-0.036275312676648	-0.0373840778621508	-0.0290628031630517	-0.0193532661967666	-0.0173271656084242	-0.0215347343636372	-0.0239832967136343	-0.0201026203336053	-0.0135949387998633	-0.00919560343680511	-0.00810255486087075	NaN	NaN	NaN
NaN	NaN	NaN	-0.000227341896723434	0.00388663667649417	0.00992817215808343	0.0153729726545374	0.0171745438149525	0.0166540117297768	0.0183125917036901	0.0242564732106199	0.0317409771868497	0.0367302091748625	0.035384070135453	0.026646573329888	0.0153113391893901	0.00566442553045137	-0.00113679315064459	-0.00628455816693427	-0.0111489915272941	-0.0132700938482082	-0.0132734528408468	-0.0180700175387141	-0.0283417775350048	-0.0332299183432513	-0.0260030516548499	-0.0150558869085013	-0.0122904359108029	-0.018810495902678	-0.0262840722623544	-0.0271023040435354	-0.0225580200100938	-0.016503650477648	-0.0122275459592105	NaN	NaN	NaN
NaN	NaN	NaN	-0.010904559765696	-0.0072704732736036	-0.000321173356437937	0.00621915911270604	0.00870058702619132	0.00826706743473321	0.00935715854618711	0.0147204133020722	0.0218236195697642	0.0259192177148308	0.0239352917525149	0.0166789525632536	0.0093770857124225	0.0065795842124385	0.00883752012214506	0.0119719820609232	0.0110820282205372	0.00728557694330512	0.00422145194067887	-0.00218863441047737	-0.0141221434356949	-0.0226272654610477	-0.019724614043709	-0.0107027079456687	-0.00713007548902069	-0.0134435806438262	-0.0236359159017138	-0.0287788185733223	-0.0266849575517141	-0.019894166694604	-0.013812962577301	NaN	NaN	NaN
NaN	NaN	NaN	-0.0188789843246698	-0.0157834202008611	-0.0100299891104048	-0.00473961159587005	-0.0021669743206712	-0.00181552081503995	-0.00153371675900396	0.000699759449127808	0.00409613997441136	0.00633180368773171	0.00586202307759781	0.00355627625508798	0.00357390264863189	0.00875373310959594	0.0175585370409531	0.0255907331102029	0.0278713556011266	0.0235724315838534	0.018022844996133	0.0108333224962172	-0.000470540365023708	-0.0107893849801621	-0.0129560965641002	-0.00819438448119166	-0.00543480870725488	-0.0111595765009304	-0.0213412119723126	-0.0261214560699078	-0.0221664799740474	-0.0143240678608435	-0.00945174887940534	NaN	NaN	NaN
NaN	NaN	NaN	-0.0222612493703186	-0.0210601969287413	-0.0197758303876563	-0.0182162420945517	-0.016015869860707	-0.0137911869905442	-0.0133932427687684	-0.014980921869121	-0.0168436854934275	-0.0168452849185083	-0.0147460255297749	-0.0106016085725934	-0.00165512393918876	0.0119211724403059	0.0249649783451499	0.03436883685446	0.0381727544200742	0.0344376103378022	0.0269806179215809	0.0177292122077518	0.00593984143113094	-0.00506511090142171	-0.0101147794547946	-0.00940544337430386	-0.00936982986183149	-0.0155893343346562	-0.0236823883355049	-0.0240343994125566	-0.015629945197364	-0.00705948120516651	-0.00480653392858241	NaN	NaN	NaN
NaN	NaN	NaN	-0.0221038702966498	-0.0231781934407178	-0.027469181584843	-0.0307859094164639	-0.0297295896226588	-0.0257695919944538	-0.0248519439660223	-0.029803231481411	-0.0362531258848553	-0.0376333281486128	-0.032576249731478	-0.0223979067182873	-0.00544744934925754	0.0160112197584922	0.0336925277021869	0.0436346352300423	0.0465307925243612	0.0426225849024172	0.0342964886342037	0.0227042867236005	0.00903612218256421	-0.00227502960014923	-0.00829490486700582	-0.0110560960670279	-0.0149534845061191	-0.022092669011384	-0.0274291098633326	-0.024325416138769	-0.0142270047233202	-0.00610294502657112	-0.0051784118164315	NaN	NaN	NaN
NaN	NaN	NaN	-0.0233755357708671	-0.0241108793247687	-0.0303858029480029	-0.0367996352092064	-0.0382056170775408	-0.0353798539419103	-0.0355644166534519	-0.0430357907206244	-0.05176447966944	-0.0525824445050862	-0.0437165404876652	-0.0281320183743984	-0.00623587373547382	0.0195206695048681	0.0403206353372856	0.0495924966624491	0.0495266850202072	0.0454532267736014	0.0402687314615677	0.0309453066738987	0.0173567576194567	0.00534467427414154	-0.00260755993660025	-0.00950009939044138	-0.0176151265178324	-0.0256062175387168	-0.029397221915301	-0.0263722859852591	-0.0182727307530059	-0.0112722448871481	-0.00986378713428848	NaN	NaN	NaN
NaN	NaN	NaN	-0.0292664935928655	-0.0276772611168265	-0.0316204847975702	-0.037511088530674	-0.0407564376289104	-0.0413699602931105	-0.0447628398139065	-0.0537414825864582	-0.0619825603895724	-0.0605799181003447	-0.0477397841830866	-0.0276448030833083	-0.00412422964398983	0.0202789990593568	0.0391388393901848	0.046004016668537	0.0440397528887439	0.0416299305944234	0.042036472204008	0.0386129587920394	0.0286485290243626	0.0174966494852999	0.00760769064068054	-0.00333445237779945	-0.0150524406198955	-0.0244936767208721	-0.0292041464804463	-0.0284509970846681	-0.0233817996394835	-0.0177577799602657	-0.0155596893150067	NaN	NaN	NaN
NaN	NaN	NaN	-0.0365221494675846	-0.0345763115871143	-0.0361966675022961	-0.0396836574029475	-0.0425126046252241	-0.0456809408255514	-0.052246515979741	-0.0614354244965359	-0.0670796764597972	-0.0629394477020165	-0.0474599569814438	-0.0243039507013947	-0.000366852928647682	0.0193164653929477	0.031926830620409	0.0363108997327256	0.0361663513275481	0.0368912747999625	0.0401332114028959	0.0399695951996218	0.034220973356275	0.0271982121103788	0.019392734101644	0.00730720921396593	-0.00752449704533928	-0.0200920641413387	-0.0269761519443635	-0.0275443278433143	-0.0235935539815236	-0.0185548339922197	-0.0157621550386606	NaN	NaN	NaN
NaN	NaN	NaN	-0.0406413237435367	-0.0418236143946235	-0.0439695325024181	-0.0454660930176511	-0.04572681579842	-0.0481457109009242	-0.0553783758048923	-0.0641597493166382	-0.0682014184252672	-0.0633041546251064	-0.0477559133200005	-0.0236149394596554	0.000671009433947142	0.0166420670357531	0.0240550171831453	0.0279900421645244	0.031695937672538	0.0350356855916889	0.0376036710256805	0.0367015077696168	0.0328473168418423	0.0303034419309691	0.0271182808990163	0.0162916782091763	-0.00164031191133196	-0.0176665278998501	-0.0251583508815752	-0.0245421848135669	-0.0196666255006646	-0.0139782615711378	-0.01018558596263	NaN	NaN	NaN
NaN	NaN	NaN	-0.0399655854054421	-0.0458777534559558	-0.0504819484673592	-0.0511940164463919	-0.0479155476704581	-0.0464468039086555	-0.0518245700926905	-0.0611487582380483	-0.067162585389176	-0.0648954384507552	-0.0514850847847287	-0.0282977099476744	-0.00463121887984835	0.0100016140189415	0.0169841913526611	0.0233838839009567	0.0299157123958216	0.0338388879564308	0.0346473691084037	0.0317327969608	0.0274230013706574	0.0264121870825764	0.0255697301182139	0.015264170458795	-0.00485140887481554	-0.0216727178671088	-0.0264577899560773	-0.022833708462677	-0.016390498030888	-0.00919777059042718	-0.00379849490765862	NaN	NaN	NaN
NaN	NaN	NaN	-0.0357998989458164	-0.0449296153327645	-0.051383048066225	-0.0522161613150199	-0.0462717442629901	-0.0406793323665979	-0.0436404761101861	-0.0540531245013853	-0.0638066415227441	-0.0658342712923376	-0.056040643557368	-0.0361453697996285	-0.0149340520081149	8.9266024329425e-06	0.0105676317904477	0.0212734569700083	0.0293197873653747	0.032325863941254	0.0307279304034687	0.024903722988685	0.0192224408175385	0.0186520213408829	0.0181805741764414	0.0070098708185034	-0.0135858467303826	-0.0280479396459632	-0.0284520821134005	-0.0218623095983032	-0.0141383334312826	-0.00534606808308559	0.0017076739171153	NaN	NaN	NaN
NaN	NaN	NaN	-0.032420739319222	-0.0419638022307948	-0.0474141703069999	-0.0469788636559495	-0.0392780909845191	-0.0320275926765675	-0.0342573031574332	-0.0446720637246997	-0.0555064073856182	-0.0601230047710321	-0.0549198708143724	-0.0413914402516267	-0.0247974782452398	-0.00928260449030906	0.00534589503410272	0.0190177654838767	0.0270208005680919	0.0282684811412269	0.0241077318913204	0.0158689106923078	0.010023519969625	0.0112665593974613	0.011990876869254	0.00142533998599207	-0.017134490963788	-0.0287727474587915	-0.0273389850772711	-0.0201932466081442	-0.0123510711802036	-0.00344793709657419	0.00349552271207319	NaN	NaN	NaN
NaN	NaN	NaN	-0.0314019561471315	-0.039218757227103	-0.0420151196783823	-0.0391325657420591	-0.0298706065787516	-0.0225902717049394	-0.0252983074390652	-0.0343874068695798	-0.0427939490652944	-0.0472895586211144	-0.046838177622335	-0.0413660867509009	-0.0304360767015961	-0.0150792772697838	0.00129721257977209	0.0145661935171084	0.0207103568179177	0.0200286909302707	0.0147067733092287	0.00647286071533335	0.00200785067507586	0.00496629186738945	0.00752221264238777	0.00117117655846231	-0.0117620667310694	-0.0214992754512137	-0.022739598159153	-0.0188085707267474	-0.0129868037957835	-0.00625135813503292	-0.00157302759039475	NaN	NaN	NaN
NaN	NaN	NaN	-0.0291119947450941	-0.0341507219749788	-0.0357489034156504	-0.0326869195170163	-0.0240373823752831	-0.0176809028459326	-0.0201229522381351	-0.0269772182500935	-0.0320684462413803	-0.0350555744441787	-0.0376355714428967	-0.0383720611382229	-0.0321896234058127	-0.0181251788392204	-0.00231173433265766	0.0088326816579881	0.0129080922547938	0.010920551189394	0.00554669181842586	-0.00108741467375376	-0.00378709831824882	-0.000661431847599246	0.00279580838378377	0.00195762251723881	-0.00303500744173035	-0.00977962784953861	-0.0150745124732813	-0.0172243859068063	-0.0161451042798527	-0.0133512314281522	-0.0112656334313173	NaN	NaN	NaN
NaN	NaN	NaN	-0.0251981024522863	-0.027701616959599	-0.0299811540177209	-0.0291916946340037	-0.023634115343904	-0.0187273669490105	-0.0196265531114326	-0.024233883473658	-0.0273861109503966	-0.0286497537692582	-0.0308859442894015	-0.0333352276388701	-0.0302687668485873	-0.0192318066587402	-0.00558689200227865	0.00374083697839635	0.00628147193767006	0.00291416095159998	-0.00288611884758841	-0.00719169968642601	-0.00703576083095068	-0.00401505090227647	-0.00207492574384524	-0.00121945751922229	3.23458094614961e-05	-0.00125837638036833	-0.00769882864197726	-0.0158864692243575	-0.0207360749642026	-0.0218821714403262	-0.0211809523109512	NaN	NaN	NaN
NaN	NaN	NaN	-0.023416266176148	-0.0237258103438649	-0.0264376779122854	-0.0276971455498508	-0.0245640491151114	-0.0193432906190954	-0.0176804431639359	-0.0215157409889407	-0.0255449445335195	-0.0263597484747353	-0.0262095849630336	-0.0266335788008119	-0.0251204587628235	-0.0188032310871187	-0.00913546725539715	-0.00155944631051704	-2.11529390487801e-05	-0.00450788254508282	-0.0108257733479101	-0.0127730623237796	-0.00924640188079109	-0.00586037304073468	-0.00654138942246672	-0.00770091958518286	-0.0043467103678629	-0.000691243746428822	-0.00455797935900333	-0.0145229387044345	-0.0228084694950418	-0.0264867428242016	-0.0267402880478762	NaN	NaN	NaN
NaN	NaN	NaN	-0.0232782527132003	-0.0221374430755081	-0.0236964654586701	-0.0249168915992426	-0.0225531930279341	-0.0165778642286234	-0.0131716483195097	-0.017372589902611	-0.0239466901843838	-0.0263124514271948	-0.025438638351295	-0.0241374450784468	-0.0227405882948604	-0.0192565276579995	-0.0128604891779342	-0.00739129550988087	-0.00664026355049222	-0.0104735503268883	-0.0155501506313477	-0.0162312365876815	-0.0119730334060353	-0.00895917762839028	-0.0106831644769751	-0.0129254962467902	-0.00982036720126468	-0.00389475421655742	-0.0030803043491293	-0.00937110349486025	-0.017376112646846	-0.0224472859897757	-0.0244738169877363	NaN	NaN	NaN
NaN	NaN	NaN	-0.0227253466328993	-0.0212736844474473	-0.0204291976691472	-0.0194088586972371	-0.0177686690356643	-0.0140497256235146	-0.0116609974973886	-0.0157019675409295	-0.0233527222766923	-0.0283023897635072	-0.0299656585292756	-0.0291459780275871	-0.0263421944643532	-0.0217954214093329	-0.0162854459052899	-0.013038196428107	-0.0134415047104121	-0.0154503542512743	-0.0174335378748249	-0.0177879846564506	-0.0156691509055539	-0.0140032605169806	-0.0150461745388712	-0.0158373290469545	-0.0124903387886143	-0.00586533520985858	-0.000954719648678693	-0.00162018578079975	-0.00665787266634426	-0.0116793630599207	-0.0160090230428769	NaN	NaN	NaN
NaN	NaN	NaN	NaN	NaN	NaN	NaN	NaN	NaN	NaN	NaN	NaN	NaN	NaN	NaN	NaN	NaN	NaN	NaN	NaN	NaN	NaN	NaN	NaN	NaN	NaN	NaN	NaN	NaN	NaN	NaN	NaN	NaN	NaN	NaN	NaN	NaN
NaN	NaN	NaN	NaN	NaN	NaN	NaN	NaN	NaN	NaN	NaN	NaN	NaN	NaN	NaN	NaN	NaN	NaN	NaN	NaN	NaN	NaN	NaN	NaN	NaN	NaN	NaN	NaN	NaN	NaN	NaN	NaN	NaN	NaN	NaN	NaN	NaN
NaN	NaN	NaN	NaN	NaN	NaN	NaN	NaN	NaN	NaN	NaN	NaN	NaN	NaN	NaN	NaN	NaN	NaN	NaN	NaN	NaN	NaN	NaN	NaN	NaN	NaN	NaN	NaN	NaN	NaN	NaN	NaN	NaN	NaN	NaN	NaN	NaN
