# Supplementary material for: Local polar order controls mechanical stress and triggers layer formation in Myxococcus xanthus colonies
Source: Nat Commun. 2025 Jan 22;16:952. doi: 10.1038/s41467-024-55806-6 (PMC11754464; doi:10.1038/s41467-024-55806-6)
Supplement: Supplementary file 12 — Source Data [file 41467_2024_55806_MOESM12_ESM.zip › Source Data/Figure_1c_X.csv]

-19.8	-18.7	-17.6	-16.5	-15.4	-14.3	-13.2	-12.1	-11	-9.9	-8.8	-7.7	-6.6	-5.5	-4.4	-3.3	-2.2	-1.1	0	1.1	2.2	3.3	4.4	5.5	6.6	7.7	8.8	9.9	11	12.1	13.2	14.3	15.4	16.5	17.6	18.7	19.8
