# Supplementary material for: Local polar order controls mechanical stress and triggers layer formation in Myxococcus xanthus colonies
Source: Nat Commun. 2025 Jan 22;16:952. doi: 10.1038/s41467-024-55806-6 (PMC11754464; doi:10.1038/s41467-024-55806-6)
Supplement: Supplementary file 12 — Source Data [file 41467_2024_55806_MOESM12_ESM.zip › Source Data/Figure_1d_sigma_Vx.csv]

NaN	NaN	NaN	NaN	NaN	NaN	NaN	NaN	NaN	NaN	NaN	NaN	NaN	NaN	NaN	NaN	NaN	NaN	NaN	NaN	NaN	NaN	NaN	NaN	NaN	NaN	NaN	NaN	NaN	NaN	NaN	NaN	NaN	NaN	NaN	NaN	NaN
NaN	NaN	NaN	NaN	NaN	NaN	NaN	NaN	NaN	NaN	NaN	NaN	NaN	NaN	NaN	NaN	NaN	NaN	NaN	NaN	NaN	NaN	NaN	NaN	NaN	NaN	NaN	NaN	NaN	NaN	NaN	NaN	NaN	NaN	NaN	NaN	NaN
NaN	NaN	NaN	NaN	NaN	NaN	NaN	NaN	NaN	NaN	NaN	NaN	NaN	NaN	NaN	NaN	NaN	NaN	NaN	NaN	NaN	NaN	NaN	NaN	NaN	NaN	NaN	NaN	NaN	NaN	NaN	NaN	NaN	NaN	NaN	NaN	NaN
NaN	NaN	NaN	1.04221747173599	1.04218458784325	1.04236296648683	1.0409280267031	1.03311756765773	1.02394994451155	1.02103600408124	1.02252368123604	1.02400750521854	1.02581289571816	1.02701669112195	1.02394804190394	1.0178588543478	1.01435963942291	1.01528470678369	1.01888514601143	1.02224025187765	1.02014569698054	1.01339800988207	1.00927323786293	1.00941323448735	1.01074317745842	1.01154981903815	1.00968676534543	1.00744184263894	1.00769316795041	1.00845078175038	1.0075610163609	1.0053157692938	1.00446928129241	1.00858258032956	NaN	NaN	NaN
NaN	NaN	NaN	1.04026960296542	1.03927704020649	1.03802141391882	1.03475421472174	1.02863441297929	1.02420556328832	1.02532519824723	1.02908115686296	1.03152751156525	1.03431166705003	1.03692118830144	1.03567104115008	1.03000217571113	1.02496232519969	1.02340063711104	1.02352723682683	1.02223464304517	1.01633891003148	1.00831838947859	1.00577433486119	1.00871913579613	1.01087773537184	1.01012356300331	1.00863450300997	1.00899756124815	1.01057724222343	1.00944654577508	1.00565966436828	1.00334216653191	1.00335435418015	1.00578279090305	NaN	NaN	NaN
NaN	NaN	NaN	1.03783411916296	1.03810267114097	1.03767937684646	1.03470019022207	1.03065428166995	1.02866615400593	1.03109564167917	1.03547924112347	1.03717518454303	1.03800103181773	1.0402252313194	1.04241392736311	1.0412496778763	1.03797815439437	1.0337164842932	1.02781196985255	1.02006035564725	1.01184136498588	1.00633593462935	1.00742646714668	1.01284532632889	1.01524798847123	1.01153638646771	1.00747496188736	1.00759559731085	1.0091744218504	1.00843855710714	1.00514861198149	1.00272276953061	1.00225659540721	1.00295944336325	NaN	NaN	NaN
NaN	NaN	NaN	1.03843284636926	1.04224684494735	1.04431392941503	1.04295397576427	1.03934743154503	1.03537122754678	1.0355653782138	1.03970174368761	1.04116426365632	1.04004035782547	1.04133773154201	1.04592406850486	1.04860478188057	1.04786431751091	1.04255002905585	1.03297380204405	1.02238759112876	1.01452453725346	1.01095354988113	1.01197260035829	1.01561648959444	1.01674956459184	1.0114908513644	1.0064125934106	1.00717378800543	1.0095922198184	1.01089901305149	1.00936863639415	1.00566821522271	1.0026095595683	1.00147347219843	NaN	NaN	NaN
NaN	NaN	NaN	1.0419827322868	1.04872285231759	1.05214535454563	1.05141988165577	1.0470379425497	1.04076900567148	1.03978966669564	1.04591874575502	1.04977205632739	1.04811174298096	1.04751347928658	1.05101083944276	1.053896673691	1.05447257760788	1.05019002765156	1.04085947480875	1.03081700719297	1.02330460798212	1.01847458488652	1.01615975105424	1.01565841061024	1.01433612754682	1.00966487945818	1.006464903705	1.00891259272937	1.01321603085809	1.01672070111006	1.01640264413887	1.0125982148452	1.00841436593081	1.0052887872995	NaN	NaN	NaN
NaN	NaN	NaN	1.04381087901028	1.05057420298072	1.05420432048623	1.05383618191838	1.04979696888453	1.04478959922701	1.04624648652933	1.05574862682628	1.06177014205487	1.05964315283614	1.05760524119273	1.05935742700089	1.06047865887187	1.05967149130326	1.05574583197372	1.04803694538362	1.03846722615329	1.02881322156826	1.02094182073673	1.01683032903228	1.01479279759842	1.01239025623931	1.01033326223111	1.0105913794949	1.01352036499441	1.01855002540739	1.02370472518794	1.02428983240363	1.02119819623064	1.017294798767	1.01222861563463	NaN	NaN	NaN
NaN	NaN	NaN	1.04362929523518	1.0491871822464	1.05253224609452	1.05255811981945	1.0496844009466	1.04794793813368	1.05346398377063	1.06529371857205	1.07105718489266	1.0673328101417	1.06407273249011	1.06416355312567	1.06299855615622	1.05991671874338	1.05610376267727	1.04996580002193	1.03928448933302	1.02540154890164	1.01431076848314	1.0111128012948	1.01200340376609	1.01252451386716	1.01471820069922	1.01870430795032	1.02214777557409	1.0265084575379	1.03069047130167	1.03103637023316	1.02854039606203	1.02470247680253	1.01900590309873	NaN	NaN	NaN
NaN	NaN	NaN	1.04515351979124	1.05096971836814	1.05439549088114	1.05481984681692	1.05266917609738	1.05245124760198	1.05920536659919	1.07051745281335	1.07501485197834	1.0699380073708	1.06493089885359	1.06276315560741	1.05982780968504	1.05629966868174	1.05406914161308	1.04941951103452	1.03658481580463	1.01870943352215	1.00574849761641	1.00376569089536	1.00775826540496	1.0120072949984	1.01827517928151	1.02589639639822	1.03128134981954	1.03481241129319	1.03555401792029	1.03346727605171	1.03061354388586	1.02705239331639	1.02359872167648	NaN	NaN	NaN
NaN	NaN	NaN	1.04700416258106	1.05549654497299	1.06074216691079	1.06258997237105	1.0614614166426	1.06041523457056	1.0636443898722	1.07154896897077	1.07608462646882	1.07198724000793	1.06592708848599	1.0628340537267	1.06009066178111	1.05685287145218	1.05565522970428	1.05190532166852	1.03787034682849	1.01828658886066	1.00510544620588	1.00287655604871	1.00582917079658	1.00956688154765	1.01683595364583	1.02657088788847	1.03421436247798	1.03830327237243	1.03735423081222	1.03273368176059	1.02779730280643	1.02481834927638	1.02570805257429	NaN	NaN	NaN
NaN	NaN	NaN	1.04805073471519	1.06005213077998	1.0686808576351	1.07348281953231	1.07405775367083	1.07131725394654	1.06963261925632	1.07468326366245	1.08190794797312	1.08107233250846	1.07395916588409	1.06867149091523	1.06424185550059	1.05948378938756	1.05865470255596	1.05649271802188	1.04396881356076	1.02544256664538	1.01205469420315	1.00777538752761	1.00716799603651	1.00682101509494	1.01104152981425	1.02078571187845	1.03090608824699	1.03759561309529	1.0385630309339	1.0340035319754	1.02663338669141	1.02212511782836	1.02416323384642	NaN	NaN	NaN
NaN	NaN	NaN	1.05016991982661	1.06278015645657	1.07340428640888	1.0817734587508	1.08552852640968	1.08365980132069	1.08085135022614	1.08578581396844	1.0961247534194	1.09835446809552	1.08998568488076	1.08002854280035	1.06939162963943	1.05979534785976	1.05823002649757	1.05883496799754	1.0510576943988	1.03642214963532	1.02262215725331	1.01483418115359	1.01027298170959	1.00552544040164	1.00536083407162	1.01444382903344	1.02807140948302	1.03827809523116	1.04129453270737	1.03755755875403	1.02906275285774	1.02188820927094	1.02170377533809	NaN	NaN	NaN
NaN	NaN	NaN	1.05346103569751	1.06252073022827	1.07113625654245	1.0809231188673	1.08861334013667	1.09201271080345	1.09402682604826	1.10056200424854	1.11033973319667	1.11318022942667	1.10634087681138	1.09447964157312	1.07710529449586	1.06040670036936	1.05541799307737	1.0576909680264	1.05531536003211	1.0455658218567	1.03273732140838	1.02203222373633	1.01369472764175	1.0057172082029	1.00211599351176	1.00988441115628	1.02712334977587	1.04133119914396	1.04513544086323	1.04098390132762	1.03259073613184	1.02426573293358	1.0224419474891	NaN	NaN	NaN
NaN	NaN	NaN	1.05633383716688	1.06190742628737	1.06761626798196	1.07667851436232	1.08616499298166	1.09429926494963	1.10224255669688	1.11067087032377	1.11808411619237	1.12092545185475	1.11884246596738	1.10947813896235	1.08935795828649	1.06841035685752	1.0598737626006	1.06121498810834	1.06044457206798	1.0518949115193	1.0388985704918	1.02580883151124	1.01459647984442	1.0056728766793	1.00149447809484	1.00771563657926	1.02563952977737	1.04225911902388	1.04651116540231	1.04108524656003	1.03308555162133	1.02639880299003	1.02592938039406	NaN	NaN	NaN
NaN	NaN	NaN	1.05941948181204	1.0651257218623	1.07164634099548	1.08105064157733	1.08967042408874	1.09742908398336	1.10645790291	1.11567495990139	1.12251242169693	1.12598451133724	1.1273057299621	1.1206245493413	1.10285096571178	1.08546428281259	1.07876804540013	1.07928628702602	1.07468022568345	1.0592232274477	1.03980921037134	1.02345781788827	1.01240688966466	1.00580400128373	1.00336067666233	1.00798498755917	1.02319569346488	1.03961405765289	1.04377998212133	1.03664237536235	1.02962908225704	1.02752527638224	1.03004739345087	NaN	NaN	NaN
NaN	NaN	NaN	1.06148558225188	1.06842739097693	1.07851336728505	1.0905836344548	1.09882303905222	1.10439246615899	1.11067785382938	1.11842690873312	1.12566758118589	1.12972224014787	1.13099408739812	1.12508275988033	1.11281150782407	1.10496310604055	1.10557567793177	1.10654485830093	1.09416318203815	1.06675120883919	1.03776379941486	1.01870433913919	1.01106704424969	1.00875133013402	1.00782827534676	1.01040312145836	1.0217404096333	1.03646780353381	1.04112181258261	1.03465227218582	1.03027178509165	1.0328794048347	1.03621236662652	NaN	NaN	NaN
NaN	NaN	NaN	1.06028392148167	1.06700253269847	1.07972669119352	1.09453685842009	1.10366732947425	1.10857081458382	1.11323574532339	1.11919357220143	1.12610457083255	1.13016426137798	1.12911393103407	1.12224346875541	1.11457026804113	1.11429490187029	1.11999918257585	1.12001745712954	1.10070268782747	1.06547363372818	1.03194030433249	1.01304971755242	1.00928995616542	1.0108327994767	1.01201882994231	1.01485018141779	1.02362116419799	1.03547811381558	1.04100337578367	1.03836358400882	1.03774373410342	1.04206350241164	1.04297587695335	NaN	NaN	NaN
NaN	NaN	NaN	1.05678901381359	1.06183477328542	1.07463783056895	1.0902910102192	1.09991176852295	1.10433117975877	1.10870788953969	1.11461170061273	1.12161476603392	1.12573781245043	1.12219836985048	1.11317143245384	1.10556141614129	1.10470495088475	1.10775392934231	1.1045155454451	1.08431858604003	1.05163571736418	1.02109899834009	1.00347801936455	1.00107031835455	1.00619924597706	1.01174874114611	1.01684242822649	1.02431828811626	1.03380815322533	1.04070368909074	1.04229781497213	1.04397929187578	1.0470564291909	1.04491558082112	NaN	NaN	NaN
NaN	NaN	NaN	1.05367001193238	1.05611096380299	1.06719190554637	1.08213577008748	1.09117795604432	1.09388550981136	1.09685888170605	1.10290906771727	1.10987531536221	1.1136368960952	1.10965569854194	1.10096012032163	1.09286474123014	1.0879877255847	1.08379934257642	1.0749159794544	1.05755669826744	1.03442187706374	1.01124043859598	0.994812600429013	0.991640066798089	0.999601606758252	1.00933460200559	1.0152896348326	1.02107889079501	1.02932251243878	1.03738626654141	1.04172145809676	1.04406677274725	1.04535422917231	1.04241454024939	NaN	NaN	NaN
NaN	NaN	NaN	1.05220743253993	1.05133623629104	1.05914797096626	1.07268157549661	1.08165139784563	1.08322264444354	1.08405788163207	1.08853065800491	1.09294562323946	1.09464431636466	1.09272498409891	1.08921354472951	1.0849064669186	1.07926014395019	1.06923489056142	1.05414583721438	1.03795538926596	1.02281382037595	1.00695351641133	0.99336812342448	0.989825149947631	0.996886434168689	1.00576771019985	1.01040886101354	1.01519809557396	1.02270699369663	1.03064813467602	1.03727245442655	1.04208991467042	1.04465314117945	1.04467514923072	NaN	NaN	NaN
NaN	NaN	NaN	1.04737321255136	1.04366124717234	1.04878070721638	1.06093031383835	1.07038668651837	1.07279853069498	1.0728736606756	1.07559628863643	1.07711401931004	1.07664014080967	1.07704497563685	1.07932962465561	1.08008959037768	1.07592504811857	1.06391122071218	1.04591262071134	1.02942224101367	1.01736110601986	1.00638291989422	0.997385130738859	0.995398992371894	0.999164221206713	1.00327603844195	1.00595536683455	1.01119568553482	1.01870982089307	1.0260699024671	1.03389452921155	1.04161699251399	1.0480198332713	1.05274610681221	NaN	NaN	NaN
NaN	NaN	NaN	1.03851045796414	1.03438969759944	1.03921780825551	1.04989926611423	1.05857897335704	1.06210217911526	1.06243638944721	1.0638188633122	1.06423559718092	1.06348612208681	1.06538159755246	1.06992796027963	1.07177795574835	1.06757585770588	1.0560273109197	1.03911012890636	1.02382626934428	1.01384254635364	1.00627698240358	1.00096688963775	1.00092722871392	1.00351904165956	1.00530728288369	1.00733925204182	1.01299242361172	1.02075218038457	1.02770564336572	1.03439358599077	1.04162978200487	1.04995371113906	1.05735812995844	NaN	NaN	NaN
NaN	NaN	NaN	1.03559232212231	1.03303991713682	1.03635510249172	1.04317693827164	1.04981895850694	1.05381155763863	1.05308977212011	1.05138991182985	1.05058080754331	1.05044469344698	1.05362726365718	1.05904416532205	1.06025955305368	1.05509999603464	1.04365499929765	1.02796633318692	1.01504605811143	1.00946696057186	1.00621724015661	1.00292260555893	1.00320961167312	1.00606421999955	1.00862484287053	1.01171582482925	1.01752955952398	1.02562086777484	1.03280660921904	1.03836142547258	1.04330929811405	1.05015508348422	1.05677773054671	NaN	NaN	NaN
NaN	NaN	NaN	1.04030272581338	1.04123044635724	1.04181195027548	1.043772307318	1.04757095133574	1.04982269057224	1.04581719324418	1.039840122093	1.03750738559253	1.038292744877	1.04264071144982	1.0485971886751	1.04992194181074	1.04452268108919	1.03246223959174	1.01684650217006	1.00622837369479	1.00574345278694	1.0072923482315	1.00589718820491	1.00533415090045	1.00667477690302	1.00955898864925	1.01494171176748	1.02196702870427	1.03069233892894	1.03855233406406	1.0442091622888	1.0475504351065	1.05203384157261	1.05648687281218	NaN	NaN	NaN
NaN	NaN	NaN	1.04379794043485	1.04891731567506	1.0490040756469	1.04868867944001	1.04985995741087	1.04867697811292	1.04136289716903	1.03328645356063	1.03094695157756	1.03262849438909	1.03699831509279	1.04219503525676	1.04289343002376	1.0371925396379	1.02605485850266	1.01270620677461	1.0040159637059	1.00466990560848	1.00809062085423	1.00973647956578	1.00967275892949	1.00823344933294	1.01042638077155	1.01845058706228	1.02647583638393	1.03455282124967	1.04247560776074	1.0483529079825	1.05119620294816	1.0553594967307	1.05989725425596	NaN	NaN	NaN
NaN	NaN	NaN	1.04343542494035	1.04926895689346	1.04985026990069	1.04939415951745	1.04897347628684	1.04564330991559	1.0385895442825	1.03280155583111	1.0323130792446	1.03371537101156	1.03558428817047	1.0377137863366	1.0358557446138	1.02923539068647	1.02056719754931	1.01192437698234	1.00551790243234	1.00449277250041	1.00715133552606	1.01194406656885	1.01417667173528	1.01220672378492	1.01512225098968	1.02490307770269	1.03206092511321	1.03754722177686	1.04416217577914	1.04921449687879	1.0522496401184	1.05804325453136	1.06443041034958	NaN	NaN	NaN
NaN	NaN	NaN	1.04346857026973	1.04544610489112	1.04479980931184	1.04377970725612	1.04234994881635	1.03862901723323	1.03432212885657	1.03304324435591	1.03547890086998	1.03673939310256	1.03531557193068	1.03258064405207	1.02717749046243	1.02054148144036	1.01505192067157	1.01122518448814	1.00801967953926	1.00645805924725	1.00794233500688	1.01306991163131	1.0168265782005	1.01753593046977	1.02301248552206	1.03354540297931	1.04043411411835	1.04474176263368	1.04884674539375	1.05044710643073	1.05235345893174	1.05874003030557	1.06535847820855	NaN	NaN	NaN
NaN	NaN	NaN	1.04531690958167	1.0425866430413	1.03932981345291	1.03672409155915	1.03530163616122	1.03395728332767	1.03288083287629	1.03284340568917	1.03443461157398	1.03475844226738	1.03196576055143	1.02646095030266	1.01923752938942	1.01404805662812	1.01189441740415	1.01223913961167	1.01331092440838	1.01367374256436	1.01410093417844	1.01600056889394	1.01856789786383	1.02217328450579	1.03062466263019	1.04248854702117	1.05150106912076	1.05699474480514	1.05797517380632	1.05455941896793	1.05394885276589	1.05890882770608	1.06388398520244	NaN	NaN	NaN
NaN	NaN	NaN	1.04571918642467	1.040928768699	1.03479566501964	1.02939140479485	1.02901099780041	1.03293388063937	1.03545660913804	1.03304429663279	1.02953303907569	1.02866050802235	1.0285196586909	1.02482681064443	1.01743071306472	1.01241665221762	1.01250610500248	1.01715830316835	1.02383570997761	1.02743039734129	1.02642341517009	1.02392205244339	1.02341073811864	1.02712775881355	1.03692660159331	1.05063674622321	1.06235325691745	1.06833492555639	1.06570699594325	1.05892769472564	1.05723315375949	1.06095761137391	1.06439709472775	NaN	NaN	NaN
NaN	NaN	NaN	1.04549959608702	1.04005441651749	1.03133813257207	1.02302733130789	1.02363904970829	1.03221457885637	1.03787921892761	1.0341899958477	1.02728682708957	1.02679535877884	1.0304318285962	1.02996417544405	1.02367925944843	1.0180017736777	1.01846303661646	1.02588841872318	1.03649988230743	1.04242750129036	1.04144904692203	1.03741001732661	1.0342819083798	1.03458908537565	1.04123233794926	1.05450770654636	1.06867801161871	1.07528323728428	1.07092967848676	1.06413130818185	1.06305910293705	1.06601650112342	1.06843693849546	NaN	NaN	NaN
NaN	NaN	NaN	1.04891678440974	1.04313115476323	1.03396566579048	1.02518191418296	1.02553046908443	1.03443320807802	1.04079172399134	1.03771684207452	1.03082411069016	1.03061144249061	1.03457376797559	1.03534028190716	1.03173976361197	1.02766520206367	1.02824257656927	1.03550479443415	1.04600867284067	1.05298674879731	1.0547986010505	1.05310745457841	1.04959210373599	1.04611613974821	1.04726557385162	1.05751745176917	1.07264846178825	1.08055731759586	1.07728910452408	1.07201093237685	1.07051343330067	1.07121801424165	1.07227191576526	NaN	NaN	NaN
NaN	NaN	NaN	1.05547039687113	1.05188854477711	1.04554197361045	1.03793183034685	1.03630424756376	1.04163097813188	1.04528070637677	1.04129122858681	1.03427201669827	1.03212196438849	1.0332963713059	1.0349429998008	1.03598602144375	1.03671009653397	1.04013667724703	1.04740075433411	1.05594854841745	1.06228972671724	1.06558576090627	1.06589732777519	1.0639361384187	1.06003965078013	1.05813002862616	1.06452143149719	1.07715014612701	1.08470107165488	1.08361132560738	1.0800107610264	1.07720695300618	1.07518253617072	1.07408269873589	NaN	NaN	NaN
NaN	NaN	NaN	NaN	NaN	NaN	NaN	NaN	NaN	NaN	NaN	NaN	NaN	NaN	NaN	NaN	NaN	NaN	NaN	NaN	NaN	NaN	NaN	NaN	NaN	NaN	NaN	NaN	NaN	NaN	NaN	NaN	NaN	NaN	NaN	NaN	NaN
NaN	NaN	NaN	NaN	NaN	NaN	NaN	NaN	NaN	NaN	NaN	NaN	NaN	NaN	NaN	NaN	NaN	NaN	NaN	NaN	NaN	NaN	NaN	NaN	NaN	NaN	NaN	NaN	NaN	NaN	NaN	NaN	NaN	NaN	NaN	NaN	NaN
NaN	NaN	NaN	NaN	NaN	NaN	NaN	NaN	NaN	NaN	NaN	NaN	NaN	NaN	NaN	NaN	NaN	NaN	NaN	NaN	NaN	NaN	NaN	NaN	NaN	NaN	NaN	NaN	NaN	NaN	NaN	NaN	NaN	NaN	NaN	NaN	NaN
