# Supplementary material for: Local polar order controls mechanical stress and triggers layer formation in Myxococcus xanthus colonies
Source: Nat Commun. 2025 Jan 22;16:952. doi: 10.1038/s41467-024-55806-6 (PMC11754464; doi:10.1038/s41467-024-55806-6)
Supplement: Supplementary file 12 — Source Data [file 41467_2024_55806_MOESM12_ESM.zip › Source Data/Figure_1d_sigma_Vy.csv]

NaN	NaN	NaN	NaN	NaN	NaN	NaN	NaN	NaN	NaN	NaN	NaN	NaN	NaN	NaN	NaN	NaN	NaN	NaN	NaN	NaN	NaN	NaN	NaN	NaN	NaN	NaN	NaN	NaN	NaN	NaN	NaN	NaN	NaN	NaN	NaN	NaN
NaN	NaN	NaN	NaN	NaN	NaN	NaN	NaN	NaN	NaN	NaN	NaN	NaN	NaN	NaN	NaN	NaN	NaN	NaN	NaN	NaN	NaN	NaN	NaN	NaN	NaN	NaN	NaN	NaN	NaN	NaN	NaN	NaN	NaN	NaN	NaN	NaN
NaN	NaN	NaN	NaN	NaN	NaN	NaN	NaN	NaN	NaN	NaN	NaN	NaN	NaN	NaN	NaN	NaN	NaN	NaN	NaN	NaN	NaN	NaN	NaN	NaN	NaN	NaN	NaN	NaN	NaN	NaN	NaN	NaN	NaN	NaN	NaN	NaN
NaN	NaN	NaN	1.02330344455721	1.02630030583106	1.03533086257497	1.04880691652989	1.05994109380726	1.06308468126103	1.0626772192884	1.0649061544443	1.07144808906853	1.08172123040362	1.09115206136856	1.09455249603942	1.09356038975192	1.09117702259949	1.08672272599488	1.08281358416654	1.08178159526991	1.08273640214869	1.08375035577121	1.08637135184309	1.09091655704485	1.09286546879854	1.08817497541138	1.07764720344865	1.06547706337782	1.05550891152452	1.05176233866974	1.05235488224009	1.05249698765547	1.04830110491013	1.03703875367288	NaN	NaN	NaN
NaN	NaN	NaN	1.01995505294734	1.02350962607397	1.03460530844823	1.05036968909163	1.06125111743869	1.06249682037719	1.06136987126098	1.06367474945373	1.07076559680243	1.08185854123763	1.09043051588825	1.09222212823261	1.09218561208467	1.093599328447	1.09255121517581	1.08965224954471	1.08880608892552	1.08917738744513	1.0894063324735	1.09236454811896	1.09872356185981	1.10083677282883	1.09204347439564	1.07673240023825	1.0633033192265	1.05483120914386	1.05314794420112	1.05457631260212	1.05254235556539	1.04565229475014	1.03627754002954	NaN	NaN	NaN
NaN	NaN	NaN	1.01269101643408	1.01636876038177	1.02948562904638	1.0471983871423	1.05762492924908	1.05809658179722	1.05819664450395	1.06272905439974	1.07082579091579	1.08078528043634	1.08687330361351	1.0865404535888	1.08861969923331	1.09669235296529	1.10165782652763	1.10078152949372	1.09978729327959	1.09971263789352	1.09998523098627	1.10308978774878	1.10838140188785	1.10791202213943	1.09563595036249	1.07746488184802	1.06217248779953	1.05347748522131	1.05262167796046	1.05454861724423	1.05267877373518	1.04698603814747	1.04065966593348	NaN	NaN	NaN
NaN	NaN	NaN	1.00368943250483	1.00948878712693	1.02375242289733	1.04000991358131	1.04919733571329	1.05153215843899	1.0552546472945	1.06283669024203	1.07136561430529	1.07978318544065	1.08548040473531	1.08613514857486	1.09089565070475	1.10345653254935	1.11266120078952	1.1136672007691	1.11279737436828	1.11274095928288	1.11287199014032	1.11502217926474	1.11775315842416	1.1142274388302	1.10157311575382	1.08580904501712	1.07197543167378	1.06228425939376	1.05811522506631	1.05694755942572	1.05621532659875	1.05494065967103	1.05149681883112	NaN	NaN	NaN
NaN	NaN	NaN	0.996040379472381	1.00410086772902	1.018724909593	1.03386960503276	1.04479288705083	1.05086789397488	1.05662611788245	1.06411471217527	1.07148719154613	1.07885946940208	1.08607268554689	1.09120286746806	1.09984368541143	1.11360829875559	1.12427091643375	1.12705064048296	1.1259355836507	1.12414759945462	1.1216463684213	1.12096332056119	1.12222285941196	1.11932906369155	1.11012208027919	1.09895047213079	1.0884501840047	1.07873807266163	1.06977600018787	1.06311990973319	1.06163582025537	1.06366720822113	1.06238594659978	NaN	NaN	NaN
NaN	NaN	NaN	0.987967763462351	0.995065882640513	1.0091530214539	1.02543381394579	1.04069186503679	1.05142011772205	1.05856178908717	1.06492401972335	1.07104888074768	1.0776271534481	1.08584075920686	1.0957974491481	1.10890703516506	1.12318392108049	1.13436935181022	1.13880852273154	1.13667925574662	1.13175700727806	1.12579212754236	1.121627732724	1.12182224602349	1.12238455018585	1.11913521616244	1.11216017429159	1.10399780888494	1.09492185778169	1.0832839887066	1.07209011863842	1.06727503942542	1.06855443352268	1.06806654998848	NaN	NaN	NaN
NaN	NaN	NaN	0.976794107155374	0.982263863206713	0.99502575499994	1.01071326889888	1.02702923549929	1.04041657593659	1.04996822417106	1.05812558521135	1.06544997686189	1.07248810585548	1.08190954926503	1.09599001725599	1.11325820970933	1.12968551196544	1.14260930550432	1.14875307841207	1.1463443649987	1.13975274162913	1.1319207215569	1.12530812030793	1.12362198315151	1.12606675421332	1.12720247946015	1.12324910042094	1.11627104022822	1.10689026905123	1.09417974904621	1.08129929755165	1.07372181390164	1.07226822128612	1.07154229624135	NaN	NaN	NaN
NaN	NaN	NaN	0.966497467727982	0.973238282950139	0.985531393174785	0.999056690680587	1.01183375735718	1.02174896156481	1.02990256856035	1.04028980940441	1.05158316374335	1.06115968730939	1.07186887430107	1.08859172003449	1.10961911751933	1.13032942702237	1.14737150274597	1.15714910502612	1.15735738561996	1.15225980276035	1.14522990316167	1.13864447996942	1.13545390768085	1.1356737257609	1.134720176116	1.13039217174961	1.12441498720188	1.11508094956497	1.10196679147481	1.08916884180329	1.08070590042643	1.07713988311074	1.07603916638345	NaN	NaN	NaN
NaN	NaN	NaN	0.961823553107471	0.970921043321818	0.983388294591405	0.995236448833845	1.00325373961647	1.00564275070504	1.00730505886459	1.01673370745874	1.03161079713741	1.04388806754404	1.05523392063237	1.07351442859487	1.09815942228702	1.12421007233666	1.14762253394894	1.16444174855331	1.17107459514855	1.17054959631388	1.16658622585297	1.16109321075982	1.15484818516012	1.148263499073	1.14156818026246	1.13664739534912	1.13280619777748	1.12454927094789	1.11116027074281	1.09730698523422	1.08717596573131	1.08179228453143	1.08054502660982	NaN	NaN	NaN
NaN	NaN	NaN	0.962631932896816	0.972332269964303	0.982874913362301	0.991432633583424	0.995043741761788	0.991544149394904	0.986885811803698	0.992003766364712	1.00529525366398	1.01761236554281	1.03104907459113	1.05333990463559	1.08180724815265	1.11174412801583	1.14150921393342	1.16766864554074	1.18433416367806	1.19195509804115	1.19345381751535	1.18876623118458	1.17588488486312	1.15940951661568	1.14806854377993	1.14475905490772	1.14331684921308	1.13611508092763	1.12337377307521	1.10765854323447	1.09319469961988	1.084408546119	1.08239419715148	NaN	NaN	NaN
NaN	NaN	NaN	0.96424167997172	0.971642108232149	0.97807117560779	0.982429811102928	0.982999147476374	0.976580928997307	0.968267541642946	0.968380848223987	0.975753397430659	0.985335545102646	1.00161931074955	1.02863489053034	1.05963757270416	1.09105098741022	1.12619709804027	1.16314331264141	1.19247467065004	1.21057088121275	1.21890732262409	1.21568226442769	1.19727095735004	1.17279461536199	1.15695611847846	1.15249247260173	1.15119347570301	1.14552822031416	1.13521373505659	1.1184034583862	1.09833949728497	1.08447681481622	1.08077794719536	NaN	NaN	NaN
NaN	NaN	NaN	0.959749749148155	0.962542912146038	0.96529822727471	0.967553961929549	0.967328252505096	0.961153340077513	0.953022893655704	0.950267983614927	0.952014062125456	0.957921891215897	0.973723943549862	0.999336833455656	1.02807796859283	1.06052636140782	1.10390318630334	1.1545350946539	1.19691501105329	1.2238553020545	1.23707062826356	1.23544396601747	1.21642798433787	1.18925762955301	1.16745935678429	1.15617938205042	1.15258024960702	1.14972812507835	1.14328768538738	1.12728993761957	1.10341910595622	1.08403502621365	1.07710440241071	NaN	NaN	NaN
NaN	NaN	NaN	0.949812845852382	0.946306798937352	0.946124270642306	0.948081003594126	0.94885687850641	0.946008079486999	0.941534977373819	0.938572030742068	0.937007447741596	0.938330494614693	0.947598322987619	0.964381683129737	0.987505502283584	1.02408899375555	1.08222987641962	1.15061751588556	1.205017594981	1.23643202007656	1.24949673369197	1.24693876896173	1.22990203064096	1.2046283038169	1.17848646047106	1.15929120889464	1.15158889126821	1.14996448162229	1.14696416068379	1.13452689252044	1.11147450935133	1.0890975945204	1.0774978344454	NaN	NaN	NaN
NaN	NaN	NaN	0.941367441766285	0.932970379244163	0.931315837670209	0.93357463475816	0.935027494036102	0.934852307120887	0.933256124854076	0.930005367639281	0.925334521183222	0.920585766041866	0.919562988089285	0.92458106257708	0.942007290924124	0.985719413570273	1.06316997200266	1.15301901369864	1.2197175077641	1.25157739938905	1.25850144104323	1.25139631662631	1.23709094154019	1.21728801936338	1.19140682473094	1.16731601491625	1.15428507462853	1.15026024292543	1.14846786789434	1.14055602083897	1.12217337606302	1.1014568161528	1.08651486603778	NaN	NaN	NaN
NaN	NaN	NaN	0.937288416915193	0.927961197052987	0.926505846485776	0.929047778675207	0.930295576119801	0.930211854723631	0.928478425984657	0.923199136305015	0.914315260734611	0.903733755381398	0.894231697377311	0.889918125671214	0.903001102013549	0.953481253529317	1.04792695071727	1.15669632646706	1.23435450182953	1.26549303159403	1.26502006349087	1.25234205659756	1.2393616366316	1.22517043465991	1.20269854832398	1.17672820111006	1.15856750409504	1.15044183535456	1.14778604427789	1.14213021217433	1.12755661920009	1.11069281784486	1.09632006254445	NaN	NaN	NaN
NaN	NaN	NaN	0.935443876369197	0.929886252743731	0.930784578179048	0.933409700130223	0.932676183179715	0.929976245985495	0.92671302651738	0.919668757688082	0.907860934893705	0.894818569958398	0.882622194646852	0.874671245149653	0.885315682927861	0.938584131745189	1.03999264315077	1.15556560118431	1.23836807839403	1.27176921376505	1.26965091671747	1.25366389034933	1.2392774517188	1.22725023253919	1.20810895165716	1.18269686189764	1.16166104730704	1.14963416793961	1.14408038894527	1.13683301020142	1.12308059255591	1.10924808029306	1.09804778921675	NaN	NaN	NaN
NaN	NaN	NaN	0.936842063517865	0.935846417530911	0.939572224733994	0.942874920513014	0.940449540298313	0.935224661821732	0.930619917819521	0.922724999485942	0.910185700212763	0.89795214421145	0.888504226618452	0.883323864147133	0.89448591234456	0.944742522573342	1.03927373144208	1.14697153266385	1.22734989924545	1.26459907326136	1.26624519999065	1.25007400754469	1.23343013864219	1.22079425172888	1.20488112000039	1.18396446740538	1.16381211747918	1.14831299845	1.13821880541435	1.12800571809884	1.11536234165365	1.1046641299722	1.09662500534101	NaN	NaN	NaN
NaN	NaN	NaN	0.944061640885749	0.94408099155449	0.948371391389191	0.953648796722754	0.953184669895212	0.948331491966758	0.941931088358115	0.932272782994841	0.920534355669628	0.911538289052217	0.908126158858477	0.910632303052974	0.926108947430909	0.970177578499103	1.04816456765098	1.13841670940919	1.20868331741325	1.2454975508495	1.25229779420192	1.23995513129365	1.22274992851213	1.20832201747632	1.19543222385824	1.18136519900683	1.16493743457834	1.14787686336358	1.1337089848027	1.12163592541906	1.11229614352825	1.10549726851494	1.09893159822281	NaN	NaN	NaN
NaN	NaN	NaN	0.953801295858973	0.951721556340313	0.953685662848511	0.960106063605596	0.964341942655461	0.963264360227822	0.956640912311306	0.946535238076891	0.937952996032779	0.933923923320949	0.936795864897487	0.948074795545192	0.970476878241928	1.01024778337146	1.07047390755109	1.13936201751954	1.19379916972361	1.22522958530574	1.23614662603052	1.22955319582373	1.21299658827822	1.19642536930485	1.18563637098565	1.17724718493481	1.16516678104202	1.15019145744728	1.13517816102679	1.12264624929649	1.1157853990302	1.11169388549603	1.10503596430388	NaN	NaN	NaN
NaN	NaN	NaN	0.960219697967853	0.957143688847365	0.956712359651171	0.962198789157356	0.970260145165703	0.974783790036644	0.972525128209426	0.967057036640246	0.964076225382451	0.964454609152547	0.970936310483174	0.987844925019429	1.01590348373081	1.05365865565612	1.0993877382823	1.14711399875416	1.18479263577448	1.21044346165339	1.22406403834779	1.22147661439367	1.20486774336381	1.18615674366975	1.17628368378763	1.17110770246219	1.16263167317045	1.15235594054146	1.14123090353801	1.13054883414526	1.12347355810872	1.11841850790293	1.10976334372249	NaN	NaN	NaN
NaN	NaN	NaN	0.963829101960479	0.962753052805554	0.962502421258601	0.966696817413663	0.97563882543813	0.984236976195623	0.988388311533337	0.990428732348812	0.993128136049491	0.996951242389492	1.00577236743624	1.02493427980821	1.05346121474105	1.08634364494282	1.11942599656198	1.15011785609577	1.17625706962701	1.19856431907325	1.21251241957821	1.21109184628444	1.19539337133581	1.17749237687942	1.16841557762279	1.16329366953938	1.15598900557522	1.15041503085667	1.14575257007228	1.13822642141913	1.12937913947565	1.12165769425038	1.11156115011813	NaN	NaN	NaN
NaN	NaN	NaN	0.969244358672419	0.970931319388691	0.971935770232152	0.974582675742133	0.98127533427376	0.990001001257403	0.998017150866426	1.00659186466052	1.01489111205577	1.02280439051674	1.03423866357946	1.05302115912152	1.07650846890916	1.10080594828541	1.1233626095887	1.14402321861687	1.1651693014074	1.18510431904826	1.19586287619169	1.19364980492459	1.18161838184227	1.16889332593883	1.16197489098272	1.15572512897537	1.14824266067221	1.14537848303025	1.14478737415218	1.13971227924812	1.13111449912722	1.12438528696765	1.11717418030582	NaN	NaN	NaN
NaN	NaN	NaN	0.977113323697221	0.980267493234182	0.982603691448701	0.984526321933448	0.988166811233076	0.994588122182652	1.00367436744446	1.0161530379025	1.02880123944312	1.03965230099482	1.05236189447554	1.06928657812532	1.08662836826389	1.10332017757073	1.11906486188651	1.13496332096705	1.15347846791044	1.16958336039761	1.17575404847246	1.17384978629656	1.16777395857269	1.16114992608777	1.15610602398108	1.14933792600621	1.14226188390685	1.1392931505981	1.1378414291143	1.13439094530694	1.13038506633813	1.1290523116635	1.12688680583977	NaN	NaN	NaN
NaN	NaN	NaN	0.987946402070944	0.99131548440107	0.994576496902096	0.997258247158601	1.00028732091306	1.00591439084318	1.01504426041114	1.02784102585782	1.04116408273256	1.0525578948969	1.06491562761958	1.07961413516243	1.0923925781435	1.10410339809087	1.11515606972198	1.12670270452856	1.14146615793698	1.15383574598641	1.15814117751927	1.15841456050768	1.15687750008138	1.15333702211614	1.14924186232869	1.14404325773243	1.13842092688585	1.13325730620334	1.12870836292237	1.12714488572258	1.12930897334343	1.13240874987425	1.13135128268484	NaN	NaN	NaN
NaN	NaN	NaN	1.00167453550744	1.00589685605637	1.00956041055927	1.01223259705561	1.01582271009815	1.02238477437075	1.03107906492333	1.04169492209731	1.05334080468554	1.06463267672486	1.07573771694984	1.08698065618681	1.09558984098838	1.10337188587429	1.1105172809614	1.11728675536034	1.1273468992027	1.13778836082583	1.14374228692599	1.14666961840012	1.1468869579384	1.14336460872724	1.13982806170015	1.13874116845127	1.13672791889306	1.13033932138993	1.12341301900398	1.12234745526549	1.12653201828378	1.12908013672756	1.12484694158854	NaN	NaN	NaN
NaN	NaN	NaN	1.01599502828511	1.02087404242438	1.0245179193075	1.02651619853629	1.03034271511784	1.03730945153293	1.04423230269445	1.05164412555459	1.06159111688165	1.07217877377982	1.08026950921883	1.08672072516779	1.09268404708183	1.09871891504556	1.10342280676162	1.1069397055134	1.11323894436897	1.12273110699086	1.1306698868299	1.13481387133196	1.13487272046164	1.13112443935491	1.12867753329929	1.13127681760722	1.13398677009579	1.13045513907551	1.12378270435128	1.12061330967639	1.12046637412195	1.11790619444122	1.11066253153189	NaN	NaN	NaN
NaN	NaN	NaN	1.02743809312853	1.03129702959325	1.0343758501126	1.03639665312765	1.04024763044981	1.04623550025209	1.05064785878376	1.05520195967594	1.06306048464869	1.07075587585171	1.07509132559313	1.07862334042016	1.08496889449882	1.0923406716809	1.0971825402766	1.09990797234153	1.10396909080621	1.11138702680162	1.11858465920863	1.12280010769497	1.12416346516539	1.12315878574068	1.12327042425625	1.126923509812	1.13118040789287	1.1307942272525	1.12587738001905	1.12070080535782	1.11505327421061	1.10726474933964	1.09938581317925	NaN	NaN	NaN
NaN	NaN	NaN	1.03400277452104	1.03671556886394	1.03833638310131	1.03950967792498	1.04306292397988	1.04848719173832	1.05181359676226	1.05455860166542	1.059901491838	1.06541223485035	1.0691264008727	1.07244750104193	1.07861946848545	1.08749847402333	1.09514885716702	1.09981890356904	1.10307842678472	1.10739652280472	1.11189423066134	1.11622629317763	1.12074700560476	1.12416360827647	1.12724884754196	1.13051862110385	1.13294102948201	1.13259933469593	1.12881143263443	1.12316028665238	1.11522470147201	1.10557681425252	1.09805284975789	NaN	NaN	NaN
NaN	NaN	NaN	1.03961164384533	1.04156818279303	1.04013419264283	1.03903785612004	1.042621804715	1.04891715961086	1.05334768198182	1.05644921482165	1.06094253956341	1.06660320802938	1.07147206533657	1.07413996349101	1.07753121202876	1.08604208498493	1.09567939363198	1.1017223882147	1.10547205551912	1.108748382367	1.11137995479833	1.11548087342949	1.12168243203665	1.12743658933026	1.13179713912286	1.13470933775948	1.13525107809311	1.13347217662064	1.13079764292043	1.12663319259664	1.11920411172493	1.1101015307502	1.10198527490241	NaN	NaN	NaN
NaN	NaN	NaN	1.04952845611799	1.04906645007099	1.04377240073361	1.04080768126924	1.04511746819608	1.05293745386353	1.05957205300713	1.0645181221282	1.06935979265238	1.07492277933435	1.07908505233062	1.07995943801781	1.08118930803854	1.08806543080018	1.09506315704144	1.09779262685974	1.10072510869301	1.10497762303744	1.10861130865814	1.1139810006526	1.12072788140569	1.12641562152148	1.13055608723472	1.13286830852998	1.13136132611341	1.12728491151936	1.12544235257081	1.12472159744288	1.12053219147643	1.11267424377602	1.10231656948349	NaN	NaN	NaN
NaN	NaN	NaN	1.06207459826755	1.05720387426898	1.04865923606772	1.04495150967448	1.04979201825899	1.05842713092618	1.06650548143269	1.07305824340335	1.07809298367041	1.08241421266581	1.08443465874062	1.08371232071428	1.08474057714308	1.09040092253666	1.09332685683231	1.09055011468835	1.08987284081033	1.09479342730941	1.10194016327724	1.11039175689873	1.11797746545024	1.1232947772151	1.12713969793382	1.12800437305804	1.1234813319715	1.11726669430905	1.11601793613628	1.11850966850487	1.11807758457892	1.11139976704018	1.09937255532238	NaN	NaN	NaN
NaN	NaN	NaN	NaN	NaN	NaN	NaN	NaN	NaN	NaN	NaN	NaN	NaN	NaN	NaN	NaN	NaN	NaN	NaN	NaN	NaN	NaN	NaN	NaN	NaN	NaN	NaN	NaN	NaN	NaN	NaN	NaN	NaN	NaN	NaN	NaN	NaN
NaN	NaN	NaN	NaN	NaN	NaN	NaN	NaN	NaN	NaN	NaN	NaN	NaN	NaN	NaN	NaN	NaN	NaN	NaN	NaN	NaN	NaN	NaN	NaN	NaN	NaN	NaN	NaN	NaN	NaN	NaN	NaN	NaN	NaN	NaN	NaN	NaN
NaN	NaN	NaN	NaN	NaN	NaN	NaN	NaN	NaN	NaN	NaN	NaN	NaN	NaN	NaN	NaN	NaN	NaN	NaN	NaN	NaN	NaN	NaN	NaN	NaN	NaN	NaN	NaN	NaN	NaN	NaN	NaN	NaN	NaN	NaN	NaN	NaN
