# Supplementary material for: Local polar order controls mechanical stress and triggers layer formation in Myxococcus xanthus colonies
Source: Nat Commun. 2025 Jan 22;16:952. doi: 10.1038/s41467-024-55806-6 (PMC11754464; doi:10.1038/s41467-024-55806-6)
Supplement: Supplementary file 12 — Source Data [file 41467_2024_55806_MOESM12_ESM.zip › Source Data/Figure_1f_defect.csv]

-0.952380952380952	-1.61806342705602	1.01602009054193
-0.857142857142857	-0.119713392337401	0.519073172504306
-0.761904761904762	-0.468155623334386	0.798877737710224
-0.666666666666667	-0.190111796163727	0.77980396176292
-0.571428571428571	-0.222480948115714	0.667533500592343
-0.476190476190476	-0.0299645993388255	0.437488497960403
-0.380952380952381	0.0624533889252566	0.4511336178795
-0.285714285714286	0.0729201169257662	0.429157974557104
-0.19047619047619	0.059968197824796	0.504684225079172
-0.0952380952380953	0.120383854205643	0.494074133621855
0	0.126912822323356	0.437845195821276
0.0952380952380951	0.236027590490216	0.471600232124256
0.19047619047619	0.284890147321302	0.503412335778144
0.285714285714286	0.409386180775132	0.588597989116751
0.380952380952381	0.474112026610278	0.699878190930151
0.476190476190476	0.711661439758333	0.6524432294447
0.571428571428571	1.00369986603557	0.728490220681667
0.666666666666667	1.12591830420977	0.712431034035976
0.761904761904762	1.25005449996195	0.70013762153902
0.857142857142857	1.54384950552588	0.665104397298498
0.952380952380952	1.55858240107228	0.583960668839669
