# Supplementary material for: Local polar order controls mechanical stress and triggers layer formation in Myxococcus xanthus colonies
Source: Nat Commun. 2025 Jan 22;16:952. doi: 10.1038/s41467-024-55806-6 (PMC11754464; doi:10.1038/s41467-024-55806-6)
Supplement: Supplementary file 12 — Source Data [file 41467_2024_55806_MOESM12_ESM.zip › Source Data/Figure_1f_ordered.csv]

-0.933333333	-2.345984394	1.050702447
-0.8	-1.643398808	1.133763598
-0.666666667	-1.1549086	1.026795291
-0.533333333	-0.789508428	1.019035846
-0.4	-0.509557025	0.836368529
-0.266666667	-0.279282249	0.729387009
-0.133333333	-0.166149254	0.735113707
0	-1.49E-17	0.670339141
0.133333333	0.166149254	0.735113707
0.266666667	0.279282249	0.729387009
0.4	0.509557025	0.836368529
0.533333333	0.789508428	1.019035846
0.666666667	1.1549086	1.026795291
0.8	1.643398808	1.133763598
0.933333333	2.345984394	1.050702447
