# Supplementary material for: Local polar order controls mechanical stress and triggers layer formation in Myxococcus xanthus colonies
Source: Nat Commun. 2025 Jan 22;16:952. doi: 10.1038/s41467-024-55806-6 (PMC11754464; doi:10.1038/s41467-024-55806-6)
Supplement: Supplementary file 12 — Source Data [file 41467_2024_55806_MOESM12_ESM.zip › Source Data/Figure_2c_polarity.csv]

-5	1.33626654168178	-3.52279531603569
-4.75	-7.15893194168477	-1.1410467618691
-4.5	-19.6157774908212	-4.94458166479792
-4.25	-14.1770464446152	-7.31965962097351
-4	-13.6962116365984	-13.9997169126053
-3.75	-7.78910286660266	-8.68287817053152
-3.5	1.01155266642613	-3.36700356651789
-3.25	2.77054993400507	-17.0106206699405
-3	10.8667440244889	-13.0845703939179
-2.75	7.02703319968244	-13.5451020635551
-2.5	11.304521210172	-14.9233658978988
-2.25	9.12627801882641	-11.9590264756472
-2	2.22989847004978	-13.1592297305714
-1.75	5.24085401742249	-17.6903308338283
-1.5	2.82064302307389	-14.7537149905995
-1.25	2.97338411213472	-16.7883770374564
-1	3.06820618785731	-9.71594663882634
-0.75	-2.81774497083431	-10.3572676087993
-0.5	1.40704315225088	-6.99595589367871
-0.25	-3.23021064048017	-10.72467615499
0	7.6683612998966	-0.0619717602543325
0.25	11.5931182210782	-13.6387920111846
0.5	-0.852476430147282	-7.39817454534503
0.75	-11.2170200082481	-9.61189231437587
1	-7.06816032294932	-15.3389850752726
1.25	-8.62858622395094	-6.15678701723659
1.5	-15.6143205178626	-25.8131708106972
1.75	-7.91970559313288	-2.66668706022525
2	-3.89350486560868	-20.0329777772414
2.25	1.21986478262765	-21.1102906654291
2.5	-4.89459778455545	-5.24979824029454
2.75	-4.97331839092018	-8.54023194347047
3	9.91635562595067	-12.2980282909149
3.25	10.6413697525168	-17.1221300106209
3.5	12.7750409354874	-6.0634615155078
3.75	19.4059154487042	-12.3268104250608
4	-1.14539226095775	-25.580344642026
4.25	-4.73639476481018	-22.9238072626319
4.5	4.58680253872218	-19.5178312390869
4.75	3.42970588506799	-22.7927050584154
5	10.0206203048595	-20.2415327637278
5.25	9.7187303066485	-25.5722639322077
5.5	8.07329199492077	-17.0275786584276
5.75	4.09829614347137	-16.2202893593971
6	-3.28477118944358	-21.2400125126852
6.25	-1.71076259754934	-17.1692085434927
6.5	0.512109631511559	-8.59523719157741
6.75	4.43745637715717	-23.5731874032853
7	0.749099867595496	-24.0243597319668
7.25	1.95351662138605	-8.84890266118501
7.5	3.21935488525158	-3.85206653827431
7.75	4.77259413821522	1.15025552181977
8	10.603589949485	-1.26342663499624
8.25	9.62607325750787	-9.500129232701
8.5	5.29151438539452	-14.2000646974819
8.75	6.52329018194242	-10.1703906985307
9	10.0813084267398	-11.8304458381951
9.25	5.28428123835513	-14.4403317186259
9.5	5.08963994314134	-13.611133129487
9.75	0.284337534783793	-9.07893746459637
10	1.2105524803604	-13.6252746095431
