# Supplementary material for: Local polar order controls mechanical stress and triggers layer formation in Myxococcus xanthus colonies
Source: Nat Commun. 2025 Jan 22;16:952. doi: 10.1038/s41467-024-55806-6 (PMC11754464; doi:10.1038/s41467-024-55806-6)
Supplement: Supplementary file 12 — Source Data [file 41467_2024_55806_MOESM12_ESM.zip › Source Data/Figure_2c_velocity.csv]

-5	4.294533984	1.343989521
-4.75	-19.42302815	-31.76139463
-4.5	-16.97547013	-10.0435512
-4.25	0.239182174	-14.29473715
-4	22.05766335	-15.09996039
-3.75	30.63607744	-30.58301703
-3.5	12.56944714	-54.41401841
-3.25	-5.147945008	14.9943459
-3	17.56952186	-31.09694839
-2.75	22.26667792	-16.85121854
-2.5	-9.059087844	-41.26299741
-2.25	-10.21991202	-15.37858296
-2	22.45516248	29.99617644
-1.75	7.966526889	24.67939706
-1.5	-5.230317815	-5.531358786
-1.25	5.218988632	33.24440277
-1	0.507529001	1.052066776
-0.75	-17.19428135	2.548557522
-0.5	24.87642937	-5.67858767
-0.25	5.958433323	8.913978644
0	-8.063395209	-30.97578315
0.25	-11.42816987	7.465303807
0.5	-16.83824088	-24.15687283
0.75	2.445739259	-7.411588155
1	-4.846402492	-14.92362176
1.25	-6.816298561	-49.21768276
1.5	2.524897347	-18.70444245
1.75	12.10978839	6.484718394
2	-18.31862189	-6.256133542
2.25	-18.45699237	-3.545628872
2.5	7.856713234	-10.98072356
2.75	16.43091139	-18.39309893
3	55.06007036	8.632170149
3.25	30.08548686	-44.38585439
3.5	10.85888478	-38.0826621
3.75	8.544802111	-22.35741682
4	2.546802778	-8.490754312
4.25	4.254498365	-45.87137182
4.5	2.357340935	-36.90610005
4.75	9.106501213	-65.82025995
5	-23.57848012	-41.27520953
5.25	-10.84866273	24.48137567
5.5	-13.53259761	-19.81874501
5.75	5.633005894	-7.839972509
6	-2.177626017	-38.26195081
6.25	-22.93839127	-8.856517075
6.5	5.480758422	-24.64534639
6.75	-4.992386701	-59.24387704
7	-16.80638761	-24.40057502
7.25	8.623200472	-20.08226437
7.5	22.99646653	15.29387951
7.75	16.49665041	-21.14637341
8	37.5868373	-1.103367498
8.25	7.845718268	14.55902189
8.5	-9.702578281	17.35796178
8.75	-1.409394212	13.70074649
9	12.7318657	36.82584879
9.25	-34.66607893	-3.243703154
9.5	-20.73240461	-10.31234513
9.75	-23.50289405	23.14806175
10	-32.16934811	-22.54363266
