# Supplementary material for: Local polar order controls mechanical stress and triggers layer formation in Myxococcus xanthus colonies
Source: Nat Commun. 2025 Jan 22;16:952. doi: 10.1038/s41467-024-55806-6 (PMC11754464; doi:10.1038/s41467-024-55806-6)
Supplement: Supplementary file 12 — Source Data [file 41467_2024_55806_MOESM12_ESM.zip › Source Data/Figure_2c_volume.csv]

-5	10.12602526	-23.44290383
-4.75	12.55390378	-19.4727295
-4.5	14.67583754	-18.2172856
-4.25	14.64593977	-16.43044345
-4	11.88873185	-14.54294841
-3.75	8.059222171	-10.72007128
-3.5	6.488041278	-3.918318975
-3.25	7.131534405	-5.792612213
-3	4.935344172	-1.905493663
-2.75	2.152009432	0.200908655
-2.5	3.284395413	5.358783331
-2.25	4.561884415	7.281106201
-2	1.754989105	3.531584146
-1.75	0.759173244	0.446659514
-1.5	1.412962971	1.138079362
-1.25	0.760589392	-3.017470985
-1	0.697148267	-3.148979332
-0.75	2.846433436	-3.467549022
-0.5	-0.263120236	-2.757725563
-0.25	-1.007924401	-3.871972894
0	0	0
0.25	1.428521234	-0.933162976
0.5	3.533301344	2.086446128
0.75	3.227583937	3.012894648
1	3.833384248	4.878347368
1.25	4.685421568	11.03055771
1.5	4.3698094	13.36861302
1.75	2.856085851	12.55802322
2	5.145913588	13.34003991
2.25	7.453037634	13.78324352
2.5	6.47094848	15.15583397
2.75	4.417084556	17.45497133
3	-2.465424239	16.37595006
3.25	-6.226110097	21.92418186
3.5	-7.583470695	26.68451463
3.75	-8.651570959	29.47919173
4	-8.969921306	30.54053602
4.25	-9.501733601	36.27445749
4.5	-9.796401218	40.88772
4.75	-10.93471387	49.11525249
5	-7.987403855	54.27465369
5.25	-6.631321014	51.21448173
5.5	-4.939746313	53.69182485
5.75	-5.643872049	54.67182142
6	-5.371668797	59.45456527
6.25	-2.504369889	60.5616299
6.5	-3.189464691	63.6422982
6.75	-2.565416354	71.04778283
7	-0.464617902	74.09785471
7.25	-1.542517961	76.60813776
7.5	-4.417076278	74.69640282
7.75	-6.479157579	77.33969949
8	-11.17751224	77.47762043
8.25	-12.15822703	75.65774269
8.5	-10.94540474	73.48799747
8.75	-10.76923046	71.77540416
9	-12.36071368	67.17217306
9.25	-8.02745381	67.57763596
9.5	-5.435903233	68.8666791
9.75	-2.498041476	65.97317138
10	1.523127037	68.79112546
