# Supplementary material for: Local polar order controls mechanical stress and triggers layer formation in Myxococcus xanthus colonies
Source: Nat Commun. 2025 Jan 22;16:952. doi: 10.1038/s41467-024-55806-6 (PMC11754464; doi:10.1038/s41467-024-55806-6)
Supplement: Supplementary file 12 — Source Data [file 41467_2024_55806_MOESM12_ESM.zip › Source Data/Figure_2d_polarity.csv]

-5	2.36657598	-1.532182441	2.470287105	7.625576708
-4.75	2.587715536	-5.730749663	3.485814023	11.13770891
-4.5	-0.184253456	-3.376184703	3.273725221	10.22344572
-4.25	1.325729781	-0.22979501	3.183868076	9.621463603
-4	-1.823432845	-8.351434398	3.626702516	10.81188328
-3.75	0.233400419	-7.812333344	3.122523736	6.758589558
-3.5	-2.466683759	-9.286520498	3.616432174	7.320232274
-3.25	-0.350431947	-6.766718727	3.583163953	6.504818452
-3	0.531615964	-6.084892273	3.405161165	7.771173824
-2.75	-0.919293868	-4.914092039	3.298515841	7.149334779
-2.5	0.725877093	-8.226030981	4.102441546	6.716143465
-2.25	0.05131513	-7.633061932	3.877227046	4.948904644
-2	3.885063469	-6.912045675	4.37614516	5.071556854
-1.75	2.351112359	-9.483351967	4.012388191	6.883673523
-1.5	4.337281147	-15.839522	4.636589197	4.42865638
-1.25	2.537647925	-13.33301954	4.323947073	4.121781912
-1	1.977602261	-12.18138333	4.159859821	4.151623882
-0.75	1.695941138	-11.96051123	3.85154381	4.691545978
-0.5	3.67286025	-12.30194369	3.163506617	2.563730988
-0.25	3.211794046	-13.76199024	3.226476352	2.369717291
0	3.325895284	-8.805242946	3.699190674	3.369755077
0.25	2.86228371	-13.11852254	3.152150535	2.243058832
0.5	1.306959371	-9.824756087	1.8536345	1.620796114
0.75	6.263965963	-10.81333338	3.599323087	2.022013939
1	6.591384822	-14.09512806	3.306016838	3.337515829
1.25	4.934621965	-10.87487192	3.389577699	2.409817418
1.5	5.453108825	-14.99721585	3.728742364	2.822734356
1.75	4.986370862	-13.24150424	2.975151386	3.758375164
2	4.310051031	-14.52773181	3.437499607	2.678159787
2.25	3.852323024	-15.95740563	3.359285723	5.544578354
2.5	4.91275933	-7.949993458	2.935208083	3.251651593
2.75	6.702604066	-6.889675774	2.257532554	3.807484321
3	7.478303684	-14.75520622	2.056168471	4.523678859
3.25	7.026095103	-15.2917475	2.952829065	4.672495882
3.5	8.479359321	-9.783092506	2.795779488	5.003768847
3.75	10.24547981	-12.49194662	2.887326282	1.443534191
4	5.741317942	-16.67615703	3.092908503	5.553810812
4.25	6.011460311	-15.51607196	3.17551655	3.785402743
4.5	5.618786545	-14.06033696	3.328549662	5.191188235
4.75	4.501239809	-14.78255698	3.348654257	3.461811822
5	7.750392022	-11.64307638	3.103990024	3.837102726
5.25	6.951489309	-10.2777607	4.251055838	6.788458463
5.5	6.565164387	-11.04537186	4.39802045	1.570063475
5.75	4.687085633	-14.39850225	4.043571856	2.956710465
6	6.458392164	-5.87053063	3.485884136	6.844117545
6.25	3.869346277	-10.18330273	3.207648256	4.870743567
6.5	2.703407715	-9.052558753	2.484503708	2.461655991
6.75	2.710494199	-7.654189288	2.735082809	4.425386249
7	-0.356352246	-14.78828609	2.826473366	4.320038789
7.25	0.70154079	-9.617619507	2.790294479	2.370346153
7.5	0.354476516	-7.032399138	2.872927138	3.703895281
7.75	1.581760686	-7.649973425	2.298141223	2.918035016
8	4.97412322	-6.133825983	2.619841371	2.056761417
8.25	5.938558207	-9.425451737	2.621716844	1.934362804
8.5	4.565296432	-10.00853418	3.300892989	2.52190168
8.75	4.995848634	-9.143959473	1.705155043	3.651994989
9	5.780598617	-6.917925365	1.880175557	1.623425032
9.25	5.766798648	-8.389705118	2.656913846	1.806625927
9.5	6.094585402	-8.450453333	3.398308641	2.250653589
9.75	4.569818254	-4.09979345	2.914590566	2.305553185
10	7.5912219	-7.571848343	4.276700162	2.729079125
