# Supplementary material for: Local polar order controls mechanical stress and triggers layer formation in Myxococcus xanthus colonies
Source: Nat Commun. 2025 Jan 22;16:952. doi: 10.1038/s41467-024-55806-6 (PMC11754464; doi:10.1038/s41467-024-55806-6)
Supplement: Supplementary file 12 — Source Data [file 41467_2024_55806_MOESM12_ESM.zip › Source Data/Figure_2d_velocity.csv]

-5	-3.121483401	-30.37143895	8.080807804	16.22229308
-4.75	-0.204238124	-18.40265168	4.693301024	18.48821433
-4.5	-10.66493099	-33.02641952	7.469342943	15.86542258
-4.25	-4.047300832	-12.50368851	8.178775412	1.046964603
-4	-8.04610726	3.943379395	6.282985201	34.85117094
-3.75	-12.1696785	-7.794688514	7.101231792	14.93581769
-3.5	-2.672970954	-20.47029456	4.918278109	17.43639554
-3.25	-5.278661193	-1.414652593	6.828984434	14.06644924
-3	0.006768222	-17.79802762	4.209807096	8.401951006
-2.75	1.581310473	-24.91416586	4.770502107	5.150834452
-2.5	-6.52504322	-32.3173909	4.978833657	13.36455079
-2.25	-2.477925317	-31.45030202	4.372307606	17.18870583
-2	9.352484784	0.456832781	6.646690968	8.428154933
-1.75	-0.59791781	-10.25177678	7.880025288	14.92991323
-1.5	4.391025301	-8.844120477	7.026833389	5.637851467
-1.25	-5.045984587	-16.62172179	4.249981272	16.45634257
-1	1.856398404	-13.32503844	6.037173927	8.132818763
-0.75	2.63498988	-14.39081941	6.330463321	11.71594403
-0.5	4.81605355	-24.15577721	7.960389058	10.06785935
-0.25	7.476415871	-16.66566633	5.115844142	10.88940963
0	-8.803776111	-4.347920087	3.995020303	10.38286943
0.25	-3.015723928	-0.02602836	5.248079592	7.099950072
0.5	5.129379671	7.800564063	7.672049902	8.731529622
0.75	-3.983029096	-22.76356327	4.293013043	12.99909943
1	-11.60139418	-13.09573837	9.548598958	7.948920725
1.25	-1.744489944	-28.93290327	6.419818357	6.056992449
1.5	0.856157259	-8.107169488	6.855725106	16.15107167
1.75	-6.381159216	-21.76311848	6.704127906	9.83468891
2	-11.73296423	-12.62078488	5.008571537	4.5342461
2.25	-0.431127018	-19.52826076	7.241765629	11.19964486
2.5	-2.50723181	-17.77117679	5.120336488	4.710099079
2.75	6.10078648	-32.99457101	4.512572556	4.748730023
3	8.681554126	-8.575502685	8.301218943	7.293425259
3.25	10.74958939	-21.99133375	4.940436429	8.681546665
3.5	-1.77264479	-11.97087065	5.40572673	10.54415155
3.75	5.928780549	-32.58011987	4.946489335	7.287056618
4	5.845513891	-13.10915728	7.589429049	7.59974344
4.25	5.727979899	-20.759264	4.835355975	8.957671943
4.5	-1.740736716	-25.98058518	4.2256724	4.377613547
4.75	-8.184037968	-30.52749367	5.447692858	13.07663705
5	-6.970128838	-20.45952701	4.43630715	10.13451228
5.25	1.949685629	2.582749415	5.582594284	8.714596067
5.5	-4.598225701	-28.54636171	5.623836216	9.463891917
5.75	-6.410140706	-6.956886655	6.150960504	7.738122734
6	-7.126727064	-27.83242225	4.835357253	3.68522145
6.25	-9.56743067	-23.77808576	4.393633595	6.432639107
6.5	-1.419705328	-29.59269315	7.364218287	9.362521893
6.75	-2.82234902	-31.80791583	4.764791826	11.18633306
7	-2.525947933	-6.80156079	3.137493771	7.820323505
7.25	-6.157339088	-31.73039424	6.619542544	7.451121665
7.5	-5.652272323	-11.66253603	5.801805675	8.621612738
7.75	2.365867867	-29.05011318	6.139224539	9.618668406
8	7.486396348	-5.102766953	8.107756337	5.59805081
8.25	-1.177425558	-6.167578553	8.650803438	7.530951208
8.5	-4.906191521	-3.468708999	6.578037857	11.35863206
8.75	5.078506366	3.146926199	6.746772723	15.07813015
9	6.758835048	2.40424523	7.713287104	11.56412965
9.25	7.244857335	-14.08351129	5.881436181	5.763362152
9.5	9.258285931	-21.96918742	5.460593707	5.710987475
9.75	1.322965356	-0.547977397	5.950608777	17.69555815
10	-1.944527146	-5.962606424	6.091365779	9.667944408
