# Supplementary material for: Local polar order controls mechanical stress and triggers layer formation in Myxococcus xanthus colonies
Source: Nat Commun. 2025 Jan 22;16:952. doi: 10.1038/s41467-024-55806-6 (PMC11754464; doi:10.1038/s41467-024-55806-6)
Supplement: Supplementary file 12 — Source Data [file 41467_2024_55806_MOESM12_ESM.zip › Source Data/Figure_2d_volume.csv]

-5	-4.3023860521081	-32.0140572012923	7.14081422200083	8.71539547970652
-4.75	-4.27685628658111	-29.7137257408984	6.97639831465817	7.80241999995372
-4.5	-2.94373991293629	-25.5854233011809	6.3372055566785	6.93580662328525
-4.25	-2.43782730890726	-24.0224622374148	6.05434877931246	6.91827681371934
-4	-1.43206390142133	-24.5153846617954	5.95192711942356	5.19484456134798
-3.75	0.0891459116996605	-31.2732628101488	5.36893527250505	5.9788602257468
-3.5	0.423267280899406	-28.7144759905097	4.91153781597231	5.93418739835547
-3.25	1.08309993002407	-26.8282367669594	4.41148098003815	4.97795645070155
-3	1.08225390231491	-24.6034833138898	4.33011417354855	4.89688444598602
-2.75	0.884590093192016	-21.4892125817193	4.03327992328571	4.55617753215743
-2.5	1.7002204956913	-17.4495387191966	3.69415046530901	4.40014960061767
-2.25	2.00996116032931	-13.518250966495	3.66804816444332	3.63652105801967
-2	0.840900562271307	-13.5753550640623	3.54860656178164	3.13514258677296
-1.75	0.915640288542991	-12.2938829669901	3.06376160144268	2.42474094927432
-1.5	0.366762125940253	-11.1883679074056	2.46682018400525	2.22748478486019
-1.25	0.997510199285353	-9.11065268390728	2.41220621180872	1.04891617208695
-1	0.765460398814672	-7.44502287950212	2.01947220095244	0.784386857046501
-0.75	0.436086663758241	-5.64617045368365	1.42662794776114	0.66100145332478
-0.5	-0.165920030001071	-2.6266983026096	0.861598486386184	1.10564391976103
-0.25	-1.10047201382894	-0.543490010933176	0.499377537834951	0.837764174993129
0	-0	-0	0	0
0.25	0.37696549097777	0.00325354502473374	0.656009948942966	0.572874758111762
0.5	-0.264206967918633	-0.971816962884937	1.3262415382541	0.967803379688808
0.75	0.233671669096166	1.87362844592592	1.61779318031151	1.26562748540904
1	1.6838459416926	3.5105957425465	2.31818211328681	1.68663703471733
1.25	1.90190718474914	7.12720865079306	2.90318512398775	1.74733595928107
1.5	1.79488752738762	8.14060483681501	3.56915745378345	2.79264401773126
1.75	2.59253242935452	10.860994646285	3.96312668708696	2.14712036761767
2	4.05915295866237	12.4385927559184	4.0586307521456	2.40450466899598
2.25	4.11304383592545	14.8796253508294	4.27662863905784	3.03708737531602
2.5	4.42644781221391	17.1010224492286	4.3526400734432	2.99989369724658
2.75	3.66384950220129	21.2253438254753	4.3645318057997	3.17170318144984
3	2.57865523651152	22.297281661132	4.72019032711313	2.82188980712068
3.25	1.23495656323659	25.0461983802351	5.03550319317382	2.62128215850118
3.5	1.45653716192909	26.5425572117713	5.19240605545989	2.52884609527678
3.75	0.715439593308801	30.6150721954765	5.24715935296238	2.81051528908077
4	-0.0152496430314321	32.2537168549444	5.54032471628475	3.34400984843836
4.25	-0.731247130390208	34.8486248549538	5.60515309124654	2.9621868451703
4.5	-0.513655040842708	38.096198002508	5.88811247399679	3.06733992057783
4.75	0.509349705151457	41.912134711072	6.19405392585734	3.50125377866388
5	1.38061580987109	44.4695755872912	6.39790907734188	4.17971128030272
5.25	1.13690510626494	44.1467319104328	6.45262671357993	4.32321520363889
5.5	1.71168331883101	47.7150271243253	6.55279000434337	4.61888862507305
5.75	2.51295090707276	48.5846379561669	6.87757496636989	4.13859447810768
6	3.4037917900185	52.0636907369793	6.55273945900195	4.05366421648866
6.25	4.5997206237991	55.0359514571457	6.37443284639677	4.04385530239739
6.5	4.77718378979807	58.7350381004705	7.16032271886921	4.41977261338824
6.75	5.12997741732383	62.7110275794352	7.39550365335169	5.13973299797407
7	5.44572090900493	63.5612226782086	7.27608336655399	5.30730564316229
7.25	6.21538829505906	67.5275219577266	7.57870564933771	4.97418643235051
7.5	6.92192233544833	68.9853389615714	7.82591139499288	4.92989331573191
7.75	6.62618885210977	72.6166031091924	8.10143638527366	5.17500971543634
8	5.6903893086449	73.2544489782873	8.18626857624541	5.25220902590881
8.25	5.83756750339761	74.0253962974709	8.67798931316083	5.44081942715407
8.5	6.45084144348608	74.4589849223925	8.53614802960714	5.41069760029006
8.75	5.81602814779754	74.0656191475585	8.80919824223375	5.93928318377545
9	4.97117376673871	73.7650884938296	9.35243377139073	6.42364791456913
9.25	4.06556659991733	75.5255274055829	9.18951577281946	6.6368220172217
9.5	2.90828085858685	78.271675832541	9.2563985242472	7.04908290627675
9.75	2.74291018912964	78.3401730071644	9.05479765458719	7.73825639260659
10	5.91470336611373	79.0854988101577	5.84008190843212	8.78423762627828
