# Supplementary material for: Local polar order controls mechanical stress and triggers layer formation in Myxococcus xanthus colonies
Source: Nat Commun. 2025 Jan 22;16:952. doi: 10.1038/s41467-024-55806-6 (PMC11754464; doi:10.1038/s41467-024-55806-6)
Supplement: Supplementary file 12 — Source Data [file 41467_2024_55806_MOESM12_ESM.zip › Source Data/Figure_2e_polarity_monolayer.csv]

-9.708898287
-12.7753207
-9.195029578
-11.10752003
-16.15731675
-13.31841229
-18.30426957
-16.52839447
-16.29623345
-23.24313442
-18.54234525
-10.54849057
-12.06082556
-15.30241569
-21.21142438
-20.80149666
-19.07215349
-20.08382429
-10.55175018
-16.77313924
-6.778758596
-11.96852298
-9.279055419
-5.764632022
-4.860785056
-4.536947378
-8.865251447
-9.706287789
-6.535528165
-19.08648766
-6.215236406
-1.942299905
-4.503855082
-1.001875705
-4.878519296
1.664833143
-7.378088798
-2.481558154
-6.83335966
2.372933836
7.624030508
3.078729504
-7.525097342
-2.041534452
-1.020301334
0.739738174
0.231963672
-3.185499369
-14.02878021
-4.179205563
-4.068362676
0.07691591
-3.593243979
-0.97767262
2.566377004
-2.156890443
-4.549929343
-8.329084417
-7.213862992
-5.869843432
-7.063266537
9.645966387
1.137675965
2.341243968
-1.716555883
-7.012437802
-5.95390322
-7.248225311
-4.6750031
-2.371197175
-3.848176348
-1.325217309
11.44480162
1.832284211
4.975190241
9.949564004
1.147704793
9.336180122
12.23570278
2.38869225
5.858486889
9.40629677
8.164290317
4.131699447
15.41883432
15.24479437
9.070160001
11.50098567
3.280948825
18.73882622
10.07874264
9.822312037
12.64292285
5.076990017
10.49787754
5.708242755
5.15840836
2.095530199
2.146844215
2.754372046
3.52151012
11.53345726
15.80104358
11.37804339
1.810044792
3.580019731
-4.937459406
-13.80179411
-3.655135172
-3.012667255
-2.733054294
-7.766696325
-5.48538675
-5.165511238
-6.403004538
-17.12459262
-0.437372442
-3.462660672
-7.413261284
6.000439503
6.672260414
4.397305389
-3.944106938
-0.606972559
-4.393601335
-4.819061136
-3.758611408
-4.553036607
-5.77382136
-10.97001847
-11.64822126
-12.80051299
-22.91545706
-23.85420643
-24.01122358
-24.89261499
-25.51936134
-24.57589286
-23.10734238
-17.14782812
-10.13064661
-6.21993872
-13.31131505
-10.5537368
-2.108542091
-6.868469585
-1.669253178
-1.480776785
2.867125411
3.360658611
-5.032936112
4.419274611
-3.462911331
7.495978915
8.331759728
0.958282267
6.296639041
3.081127719
2.953306882
6.304485256
-0.014123539
-2.562960791
-9.536817868
-4.058020147
-3.951387982
-11.20245651
4.011441013
-2.156696922
5.720614652
-6.771259369
-15.64826267
-13.84948835
-16.85434838
-4.603875978
2.346063639
7.530315485
11.47578583
5.448920852
12.23788568
9.791688198
17.52097555
11.99458383
8.745165727
-6.311245261
-5.381452831
-2.778859041
-5.670440334
1.319535894
-0.907607643
1.767715827
5.324444899
0.94693331
6.309341405
4.971491886
2.325122098
5.312376155
4.678175237
-1.184700519
5.788420171
3.445445822
0.145059183
7.225206185
12.87100804
7.965390391
1.651854
6.554575835
7.613651429
11.85207003
1.876444141
6.452028871
4.162811286
-10.13999571
0.00600484
7.211582136
3.259211608
5.404858353
-5.421823628
2.79027735
11.35681433
5.172869438
5.265932983
-9.3774291
8.483249041
3.409392329
-7.06778131
5.335352146
7.289906985
15.03522089
13.05674195
4.582815757
10.29943845
7.363125185
10.29723206
3.986260998
1.511344533
-6.473957949
0.236783785
6.985109798
0.152944646
3.013235523
3.299029746
-11.75132578
-14.50499562
-10.18767886
-8.227772011
-15.47213004
-6.669628311
-18.58836834
-8.02099715
-20.3429379
-20.05755131
-5.497224036
-14.17874772
-8.264669161
-14.09313154
-6.706539964
-10.25122703
-8.788328425
-15.24105022
-9.293759054
-8.097690941
-9.050567934
-8.316485904
-11.40224935
-13.28729515
-8.290443421
-11.19626541
-14.80263351
-9.146265494
-13.10847601
-6.299878335
-5.50402273
-1.260409293
-5.47665037
2.298366503
0.122376606
-3.498248255
-7.94113464
-11.44895914
-10.62313107
-10.09407789
-3.526853253
-16.15250747
-5.333430532
-6.907546122
-15.46871781
-20.8094403
-21.02772856
-20.45958677
-13.83498729
-14.34043552
-14.38654085
-7.349402688
-4.630911822
-7.846756559
-0.625981702
-3.771783592
-11.10458295
-2.318089381
-2.501393953
-6.234214234
-0.604637671
6.728249978
9.095093843
14.28988825
9.730984174
12.89991867
7.694185259
13.68718551
1.165850597
4.266305376
12.8518357
10.53168673
12.39176739
5.439624015
17.19429685
17.2390624
22.70446909
21.62265924
24.20880746
21.13810711
13.40897841
10.54296084
3.219721693
2.7850766
4.23672236
12.8939641
18.41012475
14.7114132
16.40825328
14.5118293
9.336285207
1.596050492
8.817551695
10.21316518
13.8477047
11.27426605
12.34178435
22.20331606
19.92832312
25.02461138
11.42714207
14.88297954
21.76590876
12.73714595
17.21783647
14.39354616
13.20623962
7.489766335
5.637587435
0.905148831
0.914054103
4.405469262
-4.496853179
-1.687169816
5.497223398
-7.583126635
-8.658341992
0.562692923
4.852316606
8.173936101
6.681551334
7.509570153
12.52571538
8.341977116
8.170625422
22.83756734
24.29628265
23.16576003
22.59297938
27.97149639
16.31516778
16.32958675
12.37161345
28.44970045
19.48837406
32.47766697
25.4258447
18.51691097
7.172649096
3.159653548
8.639798134
4.703791626
9.930495048
-0.137714105
-0.564021469
-2.962528422
1.002531042
1.15315096
-7.518346262
-4.11071957
-1.737288894
-9.272419583
-10.02341872
-8.696011138
-3.832547835
13.33658378
17.09259903
19.86916221
15.76510652
24.49917333
24.8013394
26.71949961
24.13947776
18.68433353
19.62194171
27.9872045
23.29501536
22.75827382
12.44750476
9.085580343
1.8243226
0.403542947
-15.40539607
-7.201017376
-8.641256164
1.52605592
16.17039852
8.324015946
13.81514625
8.928058361
19.35668127
32.57395382
20.05601155
29.27753695
1.336266542
-7.158931942
-19.61577749
-14.17704644
-13.69621164
-7.789102867
1.011552666
2.770549934
10.86674402
7.0270332
11.30452121
9.126278019
2.22989847
5.240854017
2.820643023
2.973384112
3.068206188
-2.817744971
1.407043152
-3.23021064
7.6683613
11.59311822
-0.85247643
-11.21702001
-7.068160323
-8.628586224
-15.61432052
-7.919705593
-3.893504866
1.219864783
-4.894597785
-4.973318391
9.916355626
10.64136975
12.77504094
19.40591545
-1.145392261
-4.736394765
4.586802539
3.429705885
10.0206203
9.718730307
8.073291995
4.098296143
-3.284771189
-1.710762598
0.512109632
4.437456377
0.749099868
1.953516621
3.219354885
4.772594138
10.60358995
9.626073258
5.291514385
6.523290182
10.08130843
5.284281238
5.089639943
0.284337535
1.21055248
15.37848797
21.85185149
5.046734882
8.450328174
10.23141921
4.426705793
-4.802163198
-4.741401099
-12.37110113
-3.586831446
-1.101861253
-18.32057674
-0.380565838
-0.892820604
10.92953665
13.9155978
2.964940572
6.414734094
10.03577657
4.000746361
2.549277623
9.176998592
5.238545698
18.2471835
10.95432863
14.26154969
18.96183034
21.21880493
13.68647269
11.39590792
22.23334684
13.60957706
3.891694117
9.95375133
16.66149863
18.40528911
18.94192794
8.799884248
9.635340939
1.447645509
0.768496453
4.299585554
-7.853292851
-7.281768176
5.993126846
-0.423786879
2.635955588
3.333241387
10.30288587
10.48820959
12.70022818
9.316126932
2.396085715
12.15699978
12.50290715
6.027599197
12.80107634
6.784633035
10.31302294
4.390542539
6.583343142
1.081039107
-1.876026841
2.933991796
5.090615881
-10.11710868
-10.17052582
-6.744389471
0.731240419
-6.626417174
-4.85568036
-9.2628534
3.862530672
0.105241056
2.068424485
6.193855491
8.674809508
-5.664402555
-5.849311809
-5.16785778
-5.790153181
-4.931792019
1.363706756
12.87996023
13.46863368
15.63576495
17.0607185
17.94326532
8.66053935
16.63166837
20.99553762
12.95793858
11.24141778
1.291016638
2.69091088
1.427219317
2.819045867
1.111115319
-1.810512289
-1.403517009
-2.972915595
1.67351886
-9.639490797
-4.911500731
7.511041618
3.172259559
7.804380417
8.097066052
9.207200197
12.28875
14.63049025
18.88311222
17.61338291
21.48089004
14.06021988
6.873821182
12.89964461
13.0558086
10.88883927
-3.628066133
-5.912369121
-11.51614623
11.3640757
24.69985679
4.472416342
8.814540659
9.635673517
2.836460486
-6.455615428
0.228100328
1.577274921
10.83232878
7.46551098
8.841132625
21.86535007
12.32908011
23.93155126
14.04239818
17.59120049
21.34333508
18.23872623
16.62488519
10.76198222
13.9148763
0.317565583
18.78340288
15.6162485
6.476653749
15.17428676
11.10617826
14.60475932
4.956628671
14.54027391
20.60141429
11.29669819
0.29332036
12.68498847
17.29017797
7.982697615
14.98932892
7.602204688
-5.199372697
5.732031432
3.060349431
14.39769051
10.67278267
12.95419199
12.48798922
12.7507917
7.800984949
1.693659699
1.869511028
9.569600975
9.921894515
15.16076331
16.49910377
19.02375
6.707833528
10.57276774
9.000641413
5.856586704
4.513539167
2.072256996
2.307934447
-3.070834598
1.881417513
0.517323483
-4.597713455
9.971059455
8.154601651
23.13137635
18.6174111
4.409553301
5.539936657
6.904323725
8.762802783
7.595795437
13.70465794
15.73259195
17.09445041
4.430957406
21.56693108
19.04287386
34.90154254
22.07106013
5.817489082
22.78577763
18.63096775
27.06944645
17.82829779
19.19784038
19.10100773
21.9301804
12.11551379
9.817360737
21.72746153
30.83271161
24.01711273
17.24468229
5.357483587
3.927640427
25.85535921
22.62513257
26.66316323
42.77318406
34.10255034
28.50959331
22.12273358
22.09432704
10.82318915
22.67046703
9.084906372
8.290607637
0.913350689
4.033314567
16.53750153
13.71839141
18.62779345
12.72446369
4.338710089
18.59841344
12.29674759
18.97593205
29.67975571
