# Supplementary material for: Local polar order controls mechanical stress and triggers layer formation in Myxococcus xanthus colonies
Source: Nat Commun. 2025 Jan 22;16:952. doi: 10.1038/s41467-024-55806-6 (PMC11754464; doi:10.1038/s41467-024-55806-6)
Supplement: Supplementary file 12 — Source Data [file 41467_2024_55806_MOESM12_ESM.zip › Source Data/Figure_3b_experiment_Fx_minusOneHalf.csv]

NaN	NaN	NaN	NaN	NaN	NaN	NaN	NaN	NaN	NaN	NaN	NaN	NaN	NaN	NaN	NaN	NaN	NaN	NaN	NaN	NaN	NaN	NaN	NaN	NaN	NaN	NaN	NaN	NaN	NaN	NaN	NaN	NaN	NaN	NaN	NaN	NaN
NaN	NaN	NaN	NaN	NaN	NaN	NaN	NaN	NaN	NaN	NaN	NaN	NaN	NaN	NaN	NaN	NaN	NaN	NaN	NaN	NaN	NaN	NaN	NaN	NaN	NaN	NaN	NaN	NaN	NaN	NaN	NaN	NaN	NaN	NaN	NaN	NaN
NaN	NaN	NaN	NaN	NaN	NaN	NaN	NaN	NaN	NaN	NaN	NaN	NaN	NaN	NaN	NaN	NaN	NaN	NaN	NaN	NaN	NaN	NaN	NaN	NaN	NaN	NaN	NaN	NaN	NaN	NaN	NaN	NaN	NaN	NaN	NaN	NaN
NaN	NaN	NaN	0.875456184199296	0.881017632966274	0.811014374085663	0.673657868715661	0.466269882318995	0.258420238844957	0.128665688810306	0.0483731645173532	-0.0265782230071253	-0.0727641150082276	-0.0722957382705441	-0.0626068498028602	-0.0810003470078778	-0.110421034530641	-0.141822638597749	-0.1809815353798	-0.187676997961506	-0.140814826178374	-0.0781068450301378	-0.0322620177534461	0.00884892870352812	0.0658327113111583	0.134920336211394	0.199657337677794	0.262205713213755	0.371187172216229	0.534250502313041	0.649176210188327	0.71266918200706	0.784169190161076	0.858136236434476	NaN	NaN	NaN
NaN	NaN	NaN	1.0727207545692	1.08260995458732	0.97412183861082	0.74331363537914	0.436936216291156	0.212842096191768	0.121279331650937	0.0799818724043092	0.0328753738960694	-0.00377137832486909	-0.013967400441334	-0.0161495844399871	-0.0260994726154047	-0.0297539785027835	-0.0297913913200703	-0.0310531212607233	-0.00384220242322418	0.0499929542359182	0.089893383769796	0.100090795899419	0.100037644489934	0.108568501105776	0.121300154487153	0.135415087789785	0.168957215926739	0.260324407380335	0.432948815891428	0.633586723717905	0.77887013989268	0.855064997679393	0.876691280077031	NaN	NaN	NaN
NaN	NaN	NaN	1.15854526451337	1.16039727610181	1.02905856862959	0.735067292246192	0.398113793516298	0.212200613890692	0.163927579362122	0.1333840642612	0.0790943783830992	0.0296146352913701	0.00580220040140973	0.00980581304084089	0.0418748681578908	0.0903584739341195	0.127840973078018	0.153140462900972	0.187695421208218	0.21746800825413	0.219244175210573	0.195478733547907	0.167625454974675	0.144312071355936	0.107009750063459	0.0585880298322152	0.045022577669629	0.104346232564	0.25139166259944	0.475744343492429	0.685309426700167	0.799999016397341	0.81967784282612	NaN	NaN	NaN
NaN	NaN	NaN	1.00230033790586	0.970357888725794	0.838489326556828	0.583952101347363	0.343681330279464	0.235468902424103	0.204654987288871	0.154515317335077	0.0753340513245941	0.00846456368149968	-0.0165581039897258	0.0181133910341789	0.104768994993899	0.199159975271814	0.264699368263248	0.301567751517364	0.317083549548665	0.301925434842382	0.265200734459034	0.223065518037658	0.187286133648252	0.154643870923597	0.0967914477227457	0.0120762013429128	-0.0441543982699034	-0.0228438742069775	0.0779638506778414	0.25067289857828	0.447410341514051	0.588008532421008	0.652410939286921	NaN	NaN	NaN
NaN	NaN	NaN	0.668130243095086	0.59657534640714	0.513070501538928	0.403446173879905	0.304290347306834	0.244539909958584	0.201265142388173	0.14097915820095	0.0700464619711927	0.0131410122410083	0.00470578035856111	0.0740637722870793	0.190779037924504	0.292115333727417	0.358056863213455	0.386691026002774	0.366944299782373	0.305163355167031	0.24172490620297	0.202337404944859	0.177792977074747	0.150648167479345	0.0988479394143944	0.0185847269444097	-0.0487587425161254	-0.052771564483636	2.26136129086543e-05	0.0854317587538538	0.192945958297225	0.299418179452287	0.382925433634113	NaN	NaN	NaN
NaN	NaN	NaN	0.366220348607421	0.315374099926111	0.302875099853993	0.301792178543778	0.276658776819269	0.234778388570601	0.197040961108502	0.166266507217762	0.138794237429237	0.111936296390291	0.118753244746803	0.193652506297298	0.296470692337805	0.360344286834383	0.382781584944696	0.370559994498088	0.314665760027152	0.23876704566544	0.187164982909227	0.16791073583741	0.155520758387482	0.13563738101882	0.102252804602622	0.0536191330941958	0.0107708447333754	0.00225177496397218	0.0103460287107408	0.0127900668841934	0.0237456515036988	0.0575475988823138	0.102095970662958	NaN	NaN	NaN
NaN	NaN	NaN	0.217246042434581	0.196161378774369	0.221202385823087	0.253440899494367	0.248882793507228	0.230351236714514	0.2326968720531	0.250809745843947	0.263928397440261	0.25824626093599	0.255977288369412	0.296344007218765	0.355359212815734	0.363279493922355	0.316607359423327	0.251178677923127	0.184937173887143	0.138906033897989	0.128618579433099	0.12984100654994	0.119508346403793	0.106879492592937	0.0978158192568409	0.0853325309134303	0.0677591582627373	0.0491191784313809	0.0126595348416621	-0.0455002344620765	-0.098850002765623	-0.112964804856504	-0.0831464379064372	NaN	NaN	NaN
NaN	NaN	NaN	0.165541881540081	0.148423183936722	0.174779611825602	0.209823805663724	0.22170590285692	0.234158259687449	0.270383192455522	0.315222559866812	0.346864932099692	0.34445689582056	0.317814421573425	0.319028822358796	0.339875146602472	0.304582641183622	0.208142050997592	0.120752748605844	0.0793219808870525	0.0735087340087366	0.0826389445854262	0.0790350513301279	0.0636439614152438	0.0631161483962574	0.0807946011889342	0.0924032702296614	0.0702590171841169	0.019489885715758	-0.0485557718697142	-0.12731478615397	-0.206507761096602	-0.241748932052304	-0.198406553366895	NaN	NaN	NaN
NaN	NaN	NaN	0.126841561282061	0.10849270822619	0.121474348162499	0.148603850797755	0.180107155462434	0.218252149459977	0.260896621646336	0.302091828116714	0.333047971034238	0.322863519770127	0.283878478028446	0.281596424093602	0.298779001353181	0.251927085869365	0.145698347374213	0.0687506809894918	0.0574192526542712	0.0725682049872097	0.0724208354791863	0.0446579478843994	0.0121112068446588	0.00529969107046572	0.0258086011925398	0.0368028115347138	-0.0059718149104802	-0.0781671992968228	-0.139119335625328	-0.195995309462661	-0.274113193532581	-0.330232545992743	-0.294754298379721	NaN	NaN	NaN
NaN	NaN	NaN	0.070495492974793	0.0656678701241127	0.0678757640445273	0.0720043050373927	0.103595903743656	0.156296573885953	0.201736389951944	0.237177939909717	0.262107233951518	0.247628750765352	0.224739983354391	0.253031641373794	0.286571123514575	0.246911502278515	0.15575203899275	0.0943781389909804	0.0885719888811995	0.0991156292462979	0.0884832257114135	0.0445860179926486	-0.0148838147546476	-0.057654188269426	-0.0679253886164582	-0.0795946644409537	-0.134897346147926	-0.190455053703034	-0.197128990829717	-0.199649079963682	-0.257208699136709	-0.328798734417193	-0.327615507568724	NaN	NaN	NaN
NaN	NaN	NaN	0.0207958825076311	0.0410957154074337	0.039178221928564	0.0110793848908966	0.0122444058840325	0.0594810917571677	0.11284429722063	0.152401246077911	0.179891042202171	0.186150882703814	0.208959050408286	0.269666516811751	0.29683555938295	0.247786388629734	0.169592384247831	0.115391604996514	0.0944388087940773	0.0845732052820396	0.0673173782589133	0.0216386362767046	-0.0543132701281421	-0.12905585984673	-0.173532387425932	-0.208118861743367	-0.256337322344469	-0.271656317931942	-0.2163132897966	-0.162159877573835	-0.182931957488365	-0.245050792773755	-0.27066030544139	NaN	NaN	NaN
NaN	NaN	NaN	0.00759402721172859	0.0473735913281491	0.0436098144463882	-0.00368719092995467	-0.0403234252213627	-0.0228096656238935	0.0201488001980209	0.055187092844231	0.0893817991315471	0.137857134596194	0.221494461184706	0.303576082239055	0.301755589326758	0.224321031948391	0.142934408439637	0.078056655290787	0.0238849598999622	-0.0180288823259762	-0.0469547531347392	-0.0885569064766112	-0.154412315289443	-0.222239036704879	-0.274394178889162	-0.319306742058153	-0.347494483164203	-0.326142520427325	-0.244300296560235	-0.160800096344922	-0.137253517375655	-0.161230352874854	-0.180213340662203	NaN	NaN	NaN
NaN	NaN	NaN	0.0189144823578398	0.0538196187291922	0.0499833783907347	0.00755438947210382	-0.0488005051707483	-0.0674847047351015	-0.0547043944023821	-0.0423682020554926	-0.0177406216181196	0.0594151711281999	0.18931898118396	0.286622885349195	0.274409702168227	0.196996803078181	0.12136743873593	0.0327201378888448	-0.0759214577728423	-0.164430465389871	-0.213476171472848	-0.250498183362892	-0.287216274340993	-0.318634452593772	-0.353867417892166	-0.400301067456844	-0.416526708964591	-0.379590293027297	-0.305868501990162	-0.220465120015565	-0.157263672696288	-0.128747831014607	-0.110599533410143	NaN	NaN	NaN
NaN	NaN	NaN	0.0250982143813508	0.0300677274740811	0.0217226051131434	-0.0100389427825054	-0.0673549460193237	-0.101172082160356	-0.108824635975447	-0.127944206589473	-0.139419936101247	-0.0653606643276288	0.0878242915658904	0.201544652737766	0.212358381335653	0.175338973769499	0.126419858361958	0.0210795725289358	-0.13824167468231	-0.269984690698259	-0.335375859562936	-0.368513791970905	-0.389709963784505	-0.400965578705565	-0.416208592967411	-0.451272676650762	-0.463811449324033	-0.428154489050443	-0.366329815879824	-0.283174697856915	-0.191175835793609	-0.123985150742417	-0.075232338817837	NaN	NaN	NaN
NaN	NaN	NaN	0.00984812383781697	-0.0184079156333042	-0.0388775365067678	-0.0758481017677266	-0.131368798191935	-0.152980412688324	-0.153078336726475	-0.195970987453068	-0.252579532690824	-0.201723711215198	-0.042253181754929	0.0901935498541314	0.138287131835122	0.14450125688158	0.116216502238299	0.00407287215376325	-0.172293564884252	-0.307381973682125	-0.359773520427044	-0.388328591879981	-0.431071552686527	-0.469359108980821	-0.480220804875639	-0.485146887511612	-0.481778979426844	-0.445885373747032	-0.382797752797455	-0.29488338818011	-0.190474634800341	-0.111684893145645	-0.0560595323679888	NaN	NaN	NaN
NaN	NaN	NaN	-0.0167878936977511	-0.0634831117977497	-0.0979641169040054	-0.151613824439116	-0.21051950316286	-0.215825691600418	-0.196842048739141	-0.240400042951648	-0.312020830244343	-0.278171820151971	-0.133887266393459	0.000262144753552943	0.0757767943225598	0.112173594202293	0.0985994981046377	-0.0056016087308294	-0.165157746909445	-0.271730218620215	-0.303142570437664	-0.340127152227963	-0.419900647234105	-0.496649076329319	-0.515867434671382	-0.497007350528295	-0.470563390372016	-0.422965856067195	-0.350827306728077	-0.264222393466555	-0.174435681919522	-0.107959172752629	-0.0521091748670165	NaN	NaN	NaN
NaN	NaN	NaN	-0.0229881725428674	-0.0698872017510863	-0.114311687270382	-0.187704796753823	-0.257038035070818	-0.26135086368144	-0.231683812367273	-0.249939242067852	-0.291120842255513	-0.257233859753239	-0.148227640769722	-0.0363058259411111	0.0483577682147359	0.103953918389019	0.115628284868635	0.0489760157234573	-0.0691649963366429	-0.152525629456788	-0.194317988740513	-0.255865422417937	-0.344023475707298	-0.420783546333557	-0.460371992908939	-0.4668388662188	-0.440594728775643	-0.378791031442316	-0.301516698718261	-0.230295699918805	-0.174537463132348	-0.13160221517616	-0.0714267778003549	NaN	NaN	NaN
NaN	NaN	NaN	0.00680426105623733	-0.0297770711184467	-0.0764812077493955	-0.164930501079404	-0.252276497253328	-0.273086745704099	-0.243019591835352	-0.22466912086033	-0.218121073829418	-0.177219795295417	-0.0989328876782995	-0.00859142361708033	0.0700709854883016	0.124688848784499	0.158078330681029	0.143303660102954	0.0737483450718161	-0.0016274726292642	-0.0675986225103658	-0.136146231287523	-0.191174583830492	-0.236411255247363	-0.305611975687752	-0.381787116535567	-0.395852023713016	-0.335528496111546	-0.256227215257355	-0.199483830544858	-0.169380413773736	-0.145080920774765	-0.0902077091107445	NaN	NaN	NaN
NaN	NaN	NaN	0.0544364961729957	0.0291070640889883	-0.00926400023216356	-0.0958919096325187	-0.199277534968742	-0.247630900579939	-0.227586331496375	-0.182297480840904	-0.139885653692008	-0.0920290629814304	-0.0244720678694834	0.0571003063062732	0.117203714262173	0.143508964212213	0.16998441243235	0.184666665394776	0.152360013067986	0.0928036883036281	0.0340709861396833	-0.00794982284920307	-0.0215406241794435	-0.0413494140022943	-0.133630077092082	-0.27536536806491	-0.346191549166876	-0.299666211600139	-0.205918142283163	-0.140785154353494	-0.115833831793481	-0.106636267033653	-0.0807534005642045	NaN	NaN	NaN
NaN	NaN	NaN	0.0967855018618558	0.0747079936717459	0.045816433473269	-0.0262382254993751	-0.128193588591371	-0.192688989017198	-0.183119787249513	-0.127806116469482	-0.0720050055697561	-0.0201332826789677	0.0493715597205295	0.126781021772147	0.160748217081675	0.143041917647327	0.138131270689076	0.155339014994045	0.150801732920778	0.130022759996794	0.114111936646393	0.10590720130034	0.105005390892076	0.0865189837585779	-0.0122503890876177	-0.186319279226649	-0.301190805614363	-0.264209840731683	-0.140593525953198	-0.0510258118775787	-0.0273236358470829	-0.0388856444545885	-0.0537281917007893	NaN	NaN	NaN
NaN	NaN	NaN	0.140241304864828	0.106693776361885	0.0786680529473859	0.0145633577654907	-0.0777437480711314	-0.134746725418942	-0.119543912908296	-0.0612354410555123	-0.00632368201119221	0.0492560437004144	0.123485535206469	0.1952201772329	0.206863205707829	0.153422340086296	0.117965554958024	0.131324931355614	0.151453532574306	0.172238568817816	0.196770096896526	0.201899653128103	0.182574367694851	0.147354939875141	0.0533754827248535	-0.119668134964541	-0.253840357158406	-0.227900639546189	-0.0900500307758437	0.0129810816859806	0.0335156475920425	0.00986900376521778	-0.0261393016117746	NaN	NaN	NaN
NaN	NaN	NaN	0.202554345263117	0.149931832757849	0.108470768742529	0.0283829486359267	-0.0727714261861024	-0.117825897005304	-0.0816301048429184	-0.0147513780030451	0.0383646411467554	0.098461397380643	0.173442821962626	0.237701109997727	0.245717830540495	0.191583129392323	0.148281110806478	0.156571157565558	0.183801793509891	0.214448019220329	0.242397770186752	0.239272051053752	0.2023933943698	0.15908712339849	0.0814445570592031	-0.069338850061674	-0.207744649474442	-0.209231134096515	-0.093049744461809	0.010008605676257	0.0430786281519637	0.0317444976134188	0.00281809537032246	NaN	NaN	NaN
NaN	NaN	NaN	0.250378863459873	0.186866333159933	0.131667944109328	0.0324227898482937	-0.0867154908229244	-0.128840487279927	-0.0735666894363385	0.00361104000185635	0.0562821098361711	0.112637506100706	0.174292798578466	0.227269788246334	0.247640229453606	0.221514317490713	0.190694415839801	0.191676384111473	0.207481617501114	0.219534821779067	0.22340275503586	0.207670994557349	0.176464863047463	0.149483938376144	0.0971838069289423	-0.0333350440336831	-0.182822730591892	-0.224335901123523	-0.139921842297267	-0.028050043108487	0.0360078134882372	0.0473802298081478	0.0292241507819443	NaN	NaN	NaN
NaN	NaN	NaN	0.236669180528766	0.181988841216859	0.133866926182532	0.05073288667994	-0.0549742285107519	-0.0905151298284379	-0.0285213405598153	0.0493695772038403	0.0930915748487423	0.126444019314657	0.152564179195803	0.176144002182154	0.200820204558032	0.207288369448214	0.196198452038888	0.189860907524467	0.192328324511384	0.188864506879148	0.176449611609958	0.161861809891972	0.150525349662779	0.142664862694427	0.102587656388961	-0.0246990873108603	-0.185540684790501	-0.247127292411083	-0.168979060267315	-0.0351162396593307	0.0539793931128578	0.0714389588887412	0.0462719641011842	NaN	NaN	NaN
NaN	NaN	NaN	0.190470805869673	0.153678109292939	0.12467942349065	0.0829418928964746	0.0207775501513885	0.00215602241549863	0.0631885791594575	0.136856869167264	0.16972980191568	0.170803757102754	0.144666493010857	0.114511498614477	0.120105416467594	0.150768168022803	0.166064645120834	0.157753436480266	0.14328717137421	0.126947955638367	0.113653379008581	0.113276824324034	0.119948788193618	0.11717053963067	0.0742877055931121	-0.0473888236888714	-0.192717183798485	-0.239174374879908	-0.147544297504413	-0.00130934515722443	0.0883332000313838	0.0944168146710561	0.0601640587163004	NaN	NaN	NaN
NaN	NaN	NaN	0.173234196544368	0.150656438359074	0.134080977508376	0.118628123414252	0.0905834371077938	0.0842534364124627	0.130147893765502	0.186983034070375	0.211620350937885	0.198181721550066	0.143633670814004	0.0707087574361872	0.0423244656797186	0.0776670143690594	0.121786223409814	0.124083984381675	0.0905211629126185	0.0512143467783565	0.031602466378985	0.0380050230739201	0.0524153068000196	0.0519906910190519	0.0174440318399182	-0.0712019771440135	-0.169800460802784	-0.185239598070002	-0.0877165758431603	0.0474061765728877	0.124113717434374	0.128182016516215	0.110800642752326	NaN	NaN	NaN
NaN	NaN	NaN	0.204112384830406	0.193215177617952	0.183729944310864	0.16990210889479	0.144126230488856	0.124956780339269	0.132085427311625	0.149151366971742	0.15670610252782	0.15101634958941	0.114541729868453	0.0385001878731942	-0.0207996650769222	-0.00174497545445903	0.0649945045491244	0.0979495857947346	0.0674811309709959	0.00796730299692736	-0.031875674690223	-0.0336203397259925	-0.0166885718817804	-0.00825214125697192	-0.023635345599024	-0.0691999302457107	-0.115831306767113	-0.105415558039419	-0.0137511831071714	0.108233853164073	0.182523505398056	0.194443894725858	0.198772488227698	NaN	NaN	NaN
NaN	NaN	NaN	0.237812785555679	0.250001678002841	0.257568136479223	0.237961205744829	0.189531064152307	0.130938702325982	0.0837917384359301	0.0536522274876854	0.0374496108444045	0.0403248152427686	0.0402380422934224	-0.00549423443932262	-0.0682461979474161	-0.0647127752800145	0.00985701072504068	0.0740643446671296	0.0656335763895771	0.000168261108065909	-0.0543650878682356	-0.0542525501808162	-0.0232467438669657	-0.00765415385730323	-0.0242022566393291	-0.0572297920090017	-0.0766353309175007	-0.0492735345371488	0.0442515208367346	0.171324655005857	0.241167887171148	0.234471676817736	0.229350913146319	NaN	NaN	NaN
NaN	NaN	NaN	0.218496504845973	0.255098105554501	0.288985990777277	0.282343936348728	0.223681028791958	0.128639115171344	0.0312943257425994	-0.0360878642358403	-0.0743798256386828	-0.0769769382708278	-0.0560451155296763	-0.057823307569968	-0.0802042734157899	-0.0639241856989751	0.00191592909146791	0.0628297392383282	0.0592966699914224	-0.0048798410989919	-0.0528436966442819	-0.0315472011922432	0.0183377043957831	0.0263004581899828	-0.0181566249709213	-0.0658969284418148	-0.0738333190067097	-0.0269301486015129	0.0750795543062566	0.183698401685318	0.195132475568504	0.155550840374802	0.165304830143536	NaN	NaN	NaN
NaN	NaN	NaN	0.153726435868982	0.195043029680294	0.245308510730069	0.275553021472121	0.248954500143315	0.148676824107305	0.0277672829203169	-0.0577267126138221	-0.116741953823169	-0.140784732226635	-0.124801895988923	-0.095063786408329	-0.0594899063603767	-0.0060550663537342	0.0484419526087703	0.0744815950440825	0.0498554683115023	-0.00866105424273082	-0.0340839151596551	0.00545068173232931	0.0531971395074296	0.0363655917211779	-0.0334300142346707	-0.0802738500902387	-0.0630803500498008	0.00732962347903439	0.100852893703145	0.152742988216333	0.102217876964003	0.0537847845156434	0.0976713991185783	NaN	NaN	NaN
NaN	NaN	NaN	0.132312701027962	0.145194232882196	0.181121424645634	0.246006064107408	0.262396720272145	0.171743945481287	0.0598794701270228	-0.0146900202623181	-0.0782805382104622	-0.122110055449445	-0.124689415026276	-0.0888676940002434	-0.0174417742150898	0.0680413325985441	0.117944310705633	0.108459322403108	0.0581337673701417	0.00708698713116018	0.000242888148645946	0.0390517290067259	0.0639623341450864	0.0219042040775247	-0.0482332070030418	-0.0680467399160164	-0.022811842422055	0.0602507053075161	0.146023574407174	0.166373000765228	0.109187728678758	0.0733427440404187	0.130275210037519	NaN	NaN	NaN
NaN	NaN	NaN	NaN	NaN	NaN	NaN	NaN	NaN	NaN	NaN	NaN	NaN	NaN	NaN	NaN	NaN	NaN	NaN	NaN	NaN	NaN	NaN	NaN	NaN	NaN	NaN	NaN	NaN	NaN	NaN	NaN	NaN	NaN	NaN	NaN	NaN
NaN	NaN	NaN	NaN	NaN	NaN	NaN	NaN	NaN	NaN	NaN	NaN	NaN	NaN	NaN	NaN	NaN	NaN	NaN	NaN	NaN	NaN	NaN	NaN	NaN	NaN	NaN	NaN	NaN	NaN	NaN	NaN	NaN	NaN	NaN	NaN	NaN
NaN	NaN	NaN	NaN	NaN	NaN	NaN	NaN	NaN	NaN	NaN	NaN	NaN	NaN	NaN	NaN	NaN	NaN	NaN	NaN	NaN	NaN	NaN	NaN	NaN	NaN	NaN	NaN	NaN	NaN	NaN	NaN	NaN	NaN	NaN	NaN	NaN
