# Supplementary material for: Local polar order controls mechanical stress and triggers layer formation in Myxococcus xanthus colonies
Source: Nat Commun. 2025 Jan 22;16:952. doi: 10.1038/s41467-024-55806-6 (PMC11754464; doi:10.1038/s41467-024-55806-6)
Supplement: Supplementary file 12 — Source Data [file 41467_2024_55806_MOESM12_ESM.zip › Source Data/Figure_3b_experiment_Fx_plusOneHalf.csv]

NaN	NaN	NaN	NaN	NaN	NaN	NaN	NaN	NaN	NaN	NaN	NaN	NaN	NaN	NaN	NaN	NaN	NaN	NaN	NaN	NaN	NaN	NaN	NaN	NaN	NaN	NaN	NaN	NaN	NaN	NaN	NaN	NaN	NaN	NaN	NaN	NaN
NaN	NaN	NaN	NaN	NaN	NaN	NaN	NaN	NaN	NaN	NaN	NaN	NaN	NaN	NaN	NaN	NaN	NaN	NaN	NaN	NaN	NaN	NaN	NaN	NaN	NaN	NaN	NaN	NaN	NaN	NaN	NaN	NaN	NaN	NaN	NaN	NaN
NaN	NaN	NaN	NaN	NaN	NaN	NaN	NaN	NaN	NaN	NaN	NaN	NaN	NaN	NaN	NaN	NaN	NaN	NaN	NaN	NaN	NaN	NaN	NaN	NaN	NaN	NaN	NaN	NaN	NaN	NaN	NaN	NaN	NaN	NaN	NaN	NaN
NaN	NaN	NaN	-0.126861733226012	-0.126787937909457	-0.129360035181308	-0.136283140173434	-0.131579087158993	-0.0921864694365505	-0.0392436137957029	-0.0302873660872485	-0.0896405635140291	-0.194969251058295	-0.279387894756787	-0.317475248884556	-0.322782844823315	-0.306511586744828	-0.30200928351585	-0.312537991727898	-0.287992479472812	-0.244740126713585	-0.226147041314827	-0.200416084924877	-0.13587583063612	-0.0616255870190669	-0.0284774392681373	-0.0532330263901945	-0.0993119712581215	-0.113166432964699	-0.0847118768313218	-0.0461392816272705	-0.0159755664856993	0.0041480438447156	0.0239735852416491	NaN	NaN	NaN
NaN	NaN	NaN	-0.0278008976818501	-0.0306514762159918	-0.0609413070710112	-0.0839310533465214	-0.0731484498583493	-0.0250324557200057	0.0191049418212681	0.0151964940224113	-0.0323697895389168	-0.114243039832771	-0.193887290168142	-0.25224731187794	-0.291780257163491	-0.303363491298035	-0.314348785810256	-0.339905585554075	-0.33814265922214	-0.304458723083652	-0.269418735850401	-0.208544499792144	-0.110109174298529	-0.0280112278451605	-0.0292970328302779	-0.0938840062714036	-0.149359172778672	-0.162382358948808	-0.133170945631113	-0.0834892639404882	-0.0341237914268145	-0.00529334181566208	0.0121491469986742	NaN	NaN	NaN
NaN	NaN	NaN	0.0731960232981038	0.0610112663622006	0.0140378316820383	-0.01161121016128	0.00543057084546897	0.0469767597322636	0.0702946974699431	0.0647771228261664	0.0463688846479748	-0.000277919328366935	-0.0709385295600439	-0.154706051297279	-0.245523224667088	-0.320235489654606	-0.371459577525928	-0.394684540438886	-0.387628885243602	-0.356275997161592	-0.30867610946521	-0.219821899099371	-0.105974400209651	-0.0277120425846595	-0.0484129422202311	-0.124049258098701	-0.160958277655385	-0.145195749960093	-0.111827202590431	-0.0845721430058244	-0.0649711163533589	-0.0508074687468748	-0.0329807450000792	NaN	NaN	NaN
NaN	NaN	NaN	0.129707074495089	0.108047434593364	0.068670886775673	0.0622628184468101	0.0826289984162964	0.0993601434701457	0.100759333670514	0.107419491644719	0.110103408853764	0.0818102548843656	0.0246295525302633	-0.0626158793824542	-0.186672173772903	-0.322441669376654	-0.416280893731024	-0.432920569411943	-0.407981024235921	-0.386029049356724	-0.357610187610482	-0.27764779437999	-0.17457015272707	-0.0962070724304868	-0.0845742763846491	-0.109243170620757	-0.103445835242139	-0.0606833186359952	-0.036581372249608	-0.0547250974330121	-0.0908230141975654	-0.113495957916808	-0.108158597492059	NaN	NaN	NaN
NaN	NaN	NaN	0.132634577200572	0.114926705428362	0.095408559490667	0.104584516688249	0.116029592106935	0.111614301513993	0.107374373030664	0.121835395705067	0.1275876125332	0.110979347452911	0.0706906286630518	-0.00707623242984023	-0.132163096124148	-0.274113760219563	-0.371149242635145	-0.390101116145138	-0.370929460941855	-0.376005936060383	-0.394874908798712	-0.361923274167851	-0.292105824347625	-0.215743282669824	-0.148867128271907	-0.0897498435235149	-0.0299484691286148	0.0214321511409047	0.0186845237830511	-0.0393185572046955	-0.11416639089829	-0.176672023783867	-0.200265470807651	NaN	NaN	NaN
NaN	NaN	NaN	0.119517792885212	0.112627285388	0.0986989292464441	0.0997805824058103	0.0972748297655187	0.0918814469392207	0.0981835797089757	0.108660481160213	0.111152341044165	0.118832734109993	0.100311755856852	0.0231250903243344	-0.0926496696430342	-0.195329306439089	-0.257507856996536	-0.279567514954345	-0.287902572747137	-0.323299507249444	-0.380580018433909	-0.399544328077533	-0.368021843831839	-0.304540854679956	-0.219466948434627	-0.118979399126015	-0.0180173380313685	0.0465052740965715	0.0295479447956195	-0.0435474323627193	-0.126213891903459	-0.214493680916649	-0.27908724022731	NaN	NaN	NaN
NaN	NaN	NaN	0.140021693742841	0.131993758919417	0.0977900836076088	0.0741329089504725	0.0657295685176779	0.0704945922495025	0.082276752628197	0.0801879903588156	0.0838072864659074	0.11880798871072	0.118428008600853	0.0332681702653284	-0.0810134622313674	-0.151571116809148	-0.186795511341485	-0.217195437419312	-0.253267055677196	-0.293920071766268	-0.342665696691053	-0.370455444798537	-0.345492123919074	-0.284319818760436	-0.220253547075594	-0.153886762695529	-0.0624919847169162	0.018975026447065	0.0182885604301919	-0.0438730098632402	-0.109901742159296	-0.194285747031575	-0.291142254089277	NaN	NaN	NaN
NaN	NaN	NaN	0.174931771685657	0.157515397918717	0.101855070242691	0.0595211644781677	0.0490435702828371	0.0547627134268386	0.0592780867962794	0.049729950680349	0.0607266846767889	0.106902871921384	0.113108055418332	0.0312254997424148	-0.0765922224895354	-0.143363615157283	-0.196817924510807	-0.262154030339964	-0.317224424695782	-0.332769617307443	-0.330961493078925	-0.315968323225793	-0.25966434450551	-0.188049116045562	-0.151830625918669	-0.145537089692953	-0.100974496792544	-0.0224773003178627	-0.00218896685313805	-0.047824884390311	-0.094195161895605	-0.151088422902914	-0.245503690456766	NaN	NaN	NaN
NaN	NaN	NaN	0.188075864309209	0.152968681690234	0.091314135806571	0.0550689676438016	0.0513603976855389	0.0563713999086847	0.0588157666302361	0.0549833204864389	0.0689290666073676	0.103354777006183	0.110722781251025	0.0579662118511877	-0.0184442112506093	-0.0853582479788803	-0.179795349457821	-0.292356263682896	-0.362011964752753	-0.365248785473346	-0.337591233159282	-0.288676298418647	-0.207812739626978	-0.138038508721767	-0.11602446205996	-0.128269740330665	-0.112196546833465	-0.0573821447908318	-0.0395045011606309	-0.0814123666012716	-0.115700961961986	-0.137269008362507	-0.19393751343882	NaN	NaN	NaN
NaN	NaN	NaN	0.187649258568561	0.124035006865647	0.0608639823086388	0.0491375017958316	0.0694010651240979	0.0923397078371204	0.10997876334968	0.118993677106605	0.132892695628352	0.15588568115858	0.173985841127184	0.164625478945989	0.128182407433015	0.0683293700013865	-0.0421781487121807	-0.164966236942358	-0.239398259233098	-0.276823118149778	-0.305949383980557	-0.298376069936451	-0.237100078164789	-0.184235130001395	-0.163394413115	-0.149368608039183	-0.122089498283142	-0.0878626945819408	-0.0889465510692169	-0.134053492962102	-0.15257028159855	-0.136897684024108	-0.152726508297098	NaN	NaN	NaN
NaN	NaN	NaN	0.186207399561683	0.105620628998705	0.0436222918766587	0.0502668687766227	0.0954209300080026	0.149777570297803	0.193884393300206	0.215991061508394	0.237710114964432	0.272109903242559	0.312199351726772	0.332828476859362	0.319009507819696	0.274821696322282	0.194588318380003	0.118336923572337	0.0632104247252138	-0.0232582354328485	-0.156333624764198	-0.258934460419334	-0.273179651241062	-0.252287332896641	-0.239128182765818	-0.208806201715317	-0.159450388002971	-0.119200872741797	-0.121087794713063	-0.160483561146587	-0.164325227634628	-0.13019599219106	-0.134921605920676	NaN	NaN	NaN
NaN	NaN	NaN	0.17513719530154	0.104557600924808	0.0559797636971365	0.072230906667547	0.130308079994318	0.206351665169526	0.270693232974089	0.30694283357675	0.34593607758171	0.402635514516039	0.457933576662095	0.487631462787951	0.494217519913294	0.49604347787717	0.484809018173889	0.482309289284664	0.466466913851169	0.359225296740771	0.149889273971407	-0.0711554090705438	-0.210647393752772	-0.26308647306009	-0.281291756151762	-0.266520195332518	-0.209458380086097	-0.143804626449192	-0.120347158578673	-0.14565120087896	-0.150604503822258	-0.122317337544336	-0.135242488056768	NaN	NaN	NaN
NaN	NaN	NaN	0.169599255536389	0.12333211097496	0.103044274821586	0.137632612998174	0.201864860252855	0.273896321373443	0.33423380299345	0.379597741386596	0.438630315281734	0.511530048735685	0.567534934227655	0.608029446246838	0.665734043914126	0.740350206584317	0.798266410304365	0.85113451042477	0.870544596126211	0.770591072613012	0.531174663237848	0.228928658526315	-0.0318117699512134	-0.188591627196378	-0.270273977445711	-0.294440713615101	-0.240416806147367	-0.146776673059413	-0.0938949459349374	-0.112239569016983	-0.132925734026749	-0.117562322220866	-0.128348733254568	NaN	NaN	NaN
NaN	NaN	NaN	0.181932783740393	0.166228909865453	0.173468424671894	0.228039339412403	0.300782306281061	0.360608754814816	0.402151451939165	0.444261437208055	0.511762656022063	0.587787442168737	0.641860093151394	0.711642950674733	0.838333227117769	0.966969594124375	1.05528038271564	1.12880310837848	1.1701854991857	1.08776276133182	0.834816800780705	0.490855347591383	0.176006309152138	-0.0471936246287777	-0.194105997211227	-0.267986604953314	-0.23119448641635	-0.122084009920039	-0.0448653729767885	-0.0563765774125238	-0.0948395829314112	-0.107372561820847	-0.119642502861394	NaN	NaN	NaN
NaN	NaN	NaN	0.213805482252571	0.220556696813319	0.234486113461828	0.2884327465602	0.36959359327037	0.437132670729221	0.473546979101073	0.501549780208467	0.5509722445982	0.609745351503627	0.661163139013745	0.762146598136352	0.939434709050354	1.09214489648691	1.18301097961132	1.24826367212854	1.28097236262214	1.19907668094161	0.942484835831865	0.603434230040617	0.306619728332718	0.0807159373050001	-0.0941477091034558	-0.194233211325191	-0.178121074575083	-0.080389179129215	0.000277836795726896	-0.00474776228336897	-0.0536605166197064	-0.101487060731321	-0.130959729203945	NaN	NaN	NaN
NaN	NaN	NaN	0.240109078790801	0.257597159113818	0.27057953238493	0.307355325105494	0.380079366597196	0.461893675196059	0.514385773856353	0.533505548662417	0.547588974307019	0.570009945408169	0.60702906279611	0.723907692269844	0.927988594096986	1.09409181135237	1.1774052040601	1.20363230650383	1.17947165422908	1.07544468195755	0.853125127819908	0.579986558740612	0.340293247453611	0.138966241254574	-0.0301850211319909	-0.120980051781385	-0.115624744219483	-0.0534441115099444	0.0058177439640349	0.00663651635648752	-0.038044734337312	-0.0998669972634152	-0.137768160022263	NaN	NaN	NaN
NaN	NaN	NaN	0.22562951177803	0.245839528896361	0.272644255643449	0.308679901128111	0.370482750706695	0.452559849583115	0.513611389135319	0.529883095332407	0.520922106872849	0.50978230141118	0.517464325551742	0.623311327722983	0.829770115652436	1.00261963650591	1.06554722095997	1.01981018304385	0.906749718477206	0.790901220068869	0.658001954410607	0.496522669280185	0.324110503503226	0.14890047942196	-0.00375540308009782	-0.0820310161927423	-0.0851673030739583	-0.0529408333397982	-0.0116983382430839	0.000617428695838566	-0.0368814111291777	-0.106302819585806	-0.141480163308239	NaN	NaN	NaN
NaN	NaN	NaN	0.197233569839806	0.204828007420502	0.247883877131989	0.308347747937576	0.372475865399413	0.431154007773447	0.466663092567271	0.478674223076766	0.481362080355851	0.470654959399838	0.456625909212885	0.526880508930867	0.699369985610568	0.852066621073828	0.878563355641053	0.758099617559361	0.568333606085836	0.458561314312445	0.427647331393675	0.383183492396938	0.283082167804014	0.145469940679356	0.0227572127634942	-0.0403055348305104	-0.0447812880062892	-0.0276622621453554	-0.00487129533403029	0.00542889252183547	-0.0387742726400956	-0.126421932319654	-0.16160910456892	NaN	NaN	NaN
NaN	NaN	NaN	0.210196241217219	0.195804291081657	0.238545181850425	0.313790255134771	0.3672443640211	0.37522410687655	0.359069005389105	0.36125420313336	0.393850019935893	0.418109365070354	0.416188872471422	0.454086640085465	0.564335790818625	0.665617234972918	0.658020411845486	0.506107358212019	0.29156846647847	0.190759537725228	0.218301289145506	0.252985783443235	0.21809903886943	0.131037193842415	0.0571484817645672	0.0311033465540424	0.042908333388683	0.0505518134807368	0.041166341984143	0.0209570883364049	-0.0405615551419358	-0.128509164835446	-0.154646185661651	NaN	NaN	NaN
NaN	NaN	NaN	0.248900807245535	0.220275984714675	0.250119864816413	0.316926369699813	0.3448898421831	0.306800980313199	0.245783972706851	0.222667084965491	0.255832276360086	0.306043157647127	0.336906131418243	0.364388749458679	0.409470735855629	0.446489005943553	0.428405214352666	0.316880307738119	0.15388677111105	0.0690654681127171	0.0904075438152535	0.131820894686561	0.124367461231943	0.0848697091695048	0.073063442200318	0.105512131726155	0.145501191740894	0.140996021868426	0.0877691533568572	0.0175311567310564	-0.0576176660012348	-0.109683893955024	-0.107351094439368	NaN	NaN	NaN
NaN	NaN	NaN	0.260261254604382	0.234352965239228	0.250437092011295	0.299833064075352	0.317833883191187	0.276691762365256	0.200588203143493	0.13381489460461	0.116643250910794	0.14940412804384	0.19809020655061	0.223862317664029	0.213079738619255	0.192450482112561	0.192517941914932	0.177377187762656	0.11530720203262	0.0534971442841108	0.0336069502780806	0.0364212808824101	0.0261336927489595	0.0209416338792976	0.0640582077802008	0.145560924332557	0.202122405355298	0.179916319223782	0.0883729207861837	-0.0227995341733528	-0.101045760041662	-0.11033994085837	-0.0778561063087537	NaN	NaN	NaN
NaN	NaN	NaN	0.221079193947888	0.206125351412128	0.213499571422628	0.24439033967984	0.266125626416343	0.255701549645269	0.20159749991977	0.114887603586539	0.0481851237859377	0.0365478101721224	0.0633451527225667	0.0684573036343632	0.011255138859265	-0.050633041686383	-0.0292552398652997	0.0357933348905	0.0511645050038551	0.0120811217711454	-0.023040948835163	-0.0318328761565609	-0.0348491122048776	-0.0108130518976167	0.0680676980867512	0.156862091677899	0.188789803468243	0.140384028434955	0.0387321041989975	-0.0723551042219037	-0.138538702947435	-0.1346919828744	-0.104929860595022	NaN	NaN	NaN
NaN	NaN	NaN	0.14318600830053	0.13409171267413	0.146627461681871	0.170519117875759	0.192058333042181	0.208389049326594	0.201035198181131	0.154776650330359	0.0925479991431304	0.0415124356704362	0.00933845279298451	-0.0287358121577541	-0.108052047698573	-0.182360226990422	-0.170033927016016	-0.103518627412934	-0.0761608914609964	-0.100336683959458	-0.119001063657965	-0.104541827439441	-0.076067109135857	-0.0164054864470319	0.0751069408718017	0.126233815782103	0.101274470162777	0.0299443443370964	-0.0511224346213422	-0.122450197843399	-0.160147413686895	-0.173159640709921	-0.189890436260726	NaN	NaN	NaN
NaN	NaN	NaN	0.0593440382920097	0.0428051785111905	0.0637282384739666	0.0924365313972218	0.110715809111141	0.137715821645088	0.180206221138543	0.213308933121448	0.207069901839569	0.149354961403981	0.0582116640590091	-0.0292749765682955	-0.109424554228029	-0.169476142283029	-0.188586877837446	-0.179067581612323	-0.178715395326468	-0.187601229250014	-0.184377846934476	-0.158651552186014	-0.113256520839955	-0.0347766293481272	0.0411910570689961	0.0396461132660843	-0.0251850162909746	-0.0928672088587501	-0.140574118816628	-0.164138462732835	-0.166192101676326	-0.198908056693962	-0.274589957518588	NaN	NaN	NaN
NaN	NaN	NaN	0.0041832920212539	-0.0322764074585197	-0.019849074680045	0.0112898939818674	0.0281547918326055	0.0492886736452701	0.110278227731346	0.200497321014338	0.263618375561077	0.252588936031163	0.163990298803061	0.0597120766028861	-0.0159336726189114	-0.0645142882116479	-0.121037577619474	-0.18083227111147	-0.209818615790539	-0.195266652426039	-0.170762013767955	-0.156802384961472	-0.133453302778796	-0.077528343383621	-0.0430688276457224	-0.0839978421205745	-0.141156597852831	-0.161195523671792	-0.164628395415792	-0.156354858613773	-0.136437953855608	-0.173234863560708	-0.279840223374952	NaN	NaN	NaN
NaN	NaN	NaN	-0.0112337062115743	-0.0595435458776465	-0.0711655180432734	-0.0527330210583327	-0.0379895279094934	-0.0305650086637431	0.0119787435105541	0.0987026761840201	0.188827361632328	0.235539113453552	0.212743050996509	0.159592369475718	0.115725017745083	0.0685671359670231	-0.0264690500812233	-0.141378946534591	-0.195355403966325	-0.17349479972652	-0.139586125865513	-0.136172955072186	-0.145899892086287	-0.14273397111994	-0.156784718053619	-0.19790002588187	-0.200343301759065	-0.153509491279187	-0.123728619680005	-0.118662085813025	-0.110738741290868	-0.145595652441299	-0.249994508772874	NaN	NaN	NaN
NaN	NaN	NaN	-0.00977200353432855	-0.0417027034981135	-0.0703213044188852	-0.0752009872635417	-0.0661054210293163	-0.0645260712606347	-0.0441842625975191	-0.000710065475535636	0.05151056164791	0.100441703313431	0.133058059466579	0.161104484979345	0.180948011245222	0.156015043860319	0.0581139404126499	-0.0675714468687538	-0.138956856967615	-0.142258301907895	-0.124219055322903	-0.124534531364016	-0.155765828406041	-0.205407397960988	-0.248657793462037	-0.251227339760775	-0.1907426621575	-0.114466123145921	-0.0935093318063244	-0.120153267071352	-0.155618900255248	-0.212823460215344	-0.310298781771632	NaN	NaN	NaN
NaN	NaN	NaN	-0.0019854409681813	-0.00462190648337796	-0.0302074193375812	-0.0531320464737094	-0.0611921242477303	-0.0668066353848266	-0.0591961115885262	-0.0544074551452217	-0.055137694510414	-0.0412921689339103	-0.000447889179158319	0.0707964806220301	0.144916807129873	0.171925936828416	0.122647643777256	0.0283556867649005	-0.0448805283796955	-0.0750509300099892	-0.0801037285589604	-0.0907281985644767	-0.139060310637013	-0.213784721908878	-0.253477067897766	-0.226057186797303	-0.157135497723604	-0.109270243181177	-0.119056667679519	-0.167413726975576	-0.240852206812897	-0.332954022680195	-0.428388428001475	NaN	NaN	NaN
NaN	NaN	NaN	0.0145636216575988	0.0169512089906953	-0.0100013508274962	-0.0433736672328741	-0.0699235488285496	-0.0886191102100295	-0.0921115572778094	-0.09682680187447	-0.107869061835097	-0.112396236807878	-0.0910438764828587	-0.0290325501877344	0.0645774690155848	0.143671428503544	0.157513332375022	0.106888930327497	0.0502309499577932	0.0190652986050704	-0.00306339871587342	-0.0389283232771255	-0.0983474453122859	-0.160159851574971	-0.188450186005542	-0.181080364293694	-0.164422101884188	-0.170757399127825	-0.202386162728515	-0.240707981771104	-0.308915033053386	-0.395796730434715	-0.46543396602973	NaN	NaN	NaN
NaN	NaN	NaN	0.0140249136744097	0.0019029449112061	-0.0361275063709888	-0.0764477755051617	-0.107289075094446	-0.131327011694604	-0.14273861093989	-0.13271903363532	-0.111266639995499	-0.109035934865182	-0.116454018340924	-0.0968611045277694	-0.0291061264269059	0.0607659017754906	0.119169332173931	0.116529339613551	0.0950801815758707	0.079212711243	0.0358343540023305	-0.0327310035401857	-0.0866741775216727	-0.116668950527109	-0.147766245284198	-0.183233656449934	-0.223374029361096	-0.27613138578966	-0.321334913752148	-0.331870453472405	-0.345339895753861	-0.367061008238605	-0.389522128878444	NaN	NaN	NaN
NaN	NaN	NaN	-0.019295296119996	-0.0442786632221642	-0.0847047990742382	-0.125639070087806	-0.149729828271334	-0.170624345232656	-0.189170415290523	-0.16720180063184	-0.1099470206684	-0.0925327568326859	-0.122079446281757	-0.141359943106261	-0.117017233047463	-0.0557352652642997	0.0116317587833927	0.0347824587902894	0.0311663335478687	0.0190919565866583	-0.0376918459313394	-0.111912122797123	-0.137006360370847	-0.137716393737607	-0.175210642602763	-0.233293950039149	-0.292920357564452	-0.356162294270343	-0.392596692218428	-0.370388377643753	-0.325967555198597	-0.283163216643648	-0.274237522172567	NaN	NaN	NaN
NaN	NaN	NaN	NaN	NaN	NaN	NaN	NaN	NaN	NaN	NaN	NaN	NaN	NaN	NaN	NaN	NaN	NaN	NaN	NaN	NaN	NaN	NaN	NaN	NaN	NaN	NaN	NaN	NaN	NaN	NaN	NaN	NaN	NaN	NaN	NaN	NaN
NaN	NaN	NaN	NaN	NaN	NaN	NaN	NaN	NaN	NaN	NaN	NaN	NaN	NaN	NaN	NaN	NaN	NaN	NaN	NaN	NaN	NaN	NaN	NaN	NaN	NaN	NaN	NaN	NaN	NaN	NaN	NaN	NaN	NaN	NaN	NaN	NaN
NaN	NaN	NaN	NaN	NaN	NaN	NaN	NaN	NaN	NaN	NaN	NaN	NaN	NaN	NaN	NaN	NaN	NaN	NaN	NaN	NaN	NaN	NaN	NaN	NaN	NaN	NaN	NaN	NaN	NaN	NaN	NaN	NaN	NaN	NaN	NaN	NaN
