# Supplementary material for: Local polar order controls mechanical stress and triggers layer formation in Myxococcus xanthus colonies
Source: Nat Commun. 2025 Jan 22;16:952. doi: 10.1038/s41467-024-55806-6 (PMC11754464; doi:10.1038/s41467-024-55806-6)
Supplement: Supplementary file 12 — Source Data [file 41467_2024_55806_MOESM12_ESM.zip › Source Data/Figure_3b_experiment_Fy_minusOneHalf.csv]

NaN	NaN	NaN	NaN	NaN	NaN	NaN	NaN	NaN	NaN	NaN	NaN	NaN	NaN	NaN	NaN	NaN	NaN	NaN	NaN	NaN	NaN	NaN	NaN	NaN	NaN	NaN	NaN	NaN	NaN	NaN	NaN	NaN	NaN	NaN	NaN	NaN
NaN	NaN	NaN	NaN	NaN	NaN	NaN	NaN	NaN	NaN	NaN	NaN	NaN	NaN	NaN	NaN	NaN	NaN	NaN	NaN	NaN	NaN	NaN	NaN	NaN	NaN	NaN	NaN	NaN	NaN	NaN	NaN	NaN	NaN	NaN	NaN	NaN
NaN	NaN	NaN	NaN	NaN	NaN	NaN	NaN	NaN	NaN	NaN	NaN	NaN	NaN	NaN	NaN	NaN	NaN	NaN	NaN	NaN	NaN	NaN	NaN	NaN	NaN	NaN	NaN	NaN	NaN	NaN	NaN	NaN	NaN	NaN	NaN	NaN
NaN	NaN	NaN	0.131127667423707	0.201676928408408	0.163865886538764	0.0693157777446438	0.0255325078608271	0.0446420471706845	0.0570622628048512	0.0530900650405521	0.0594007837659001	0.0984065465407203	0.133096427199942	0.116700611686587	0.0697791014629098	0.0365494190227119	0.0329719709786173	0.0510787059742979	0.0639855268648118	0.0620411045641308	0.0652644661200242	0.0753193837986511	0.0773604829407338	0.0594931814826263	0.0180482683298437	-0.0152733816396586	-0.0120242223682532	0.0165054971260618	0.0640918639379721	0.0687389388899905	-0.0215096505581322	-0.125226900887902	-0.139509148625229	NaN	NaN	NaN
NaN	NaN	NaN	0.227536873175976	0.338674505998267	0.294560504193348	0.168668226407797	0.0778115018464992	0.0301559536283935	-0.00970954499808575	-0.0200590752861533	0.019612168360188	0.0931958746075703	0.137836055376402	0.111608136792631	0.0445322320311871	-0.00563400273901522	-0.00800762814620327	0.0381636044931533	0.0949458817593841	0.127345537754102	0.133261715634756	0.113933139536076	0.0763621170799342	0.0453495212404385	0.0349634732191035	0.0370722423307821	0.0341365939900906	0.0239891212651667	0.0471311639787285	0.0773404772222312	0.0254566991432842	-0.0784816539734252	-0.117957373570955	NaN	NaN	NaN
NaN	NaN	NaN	0.338043460238997	0.427463018745331	0.357223013128628	0.202461130742711	0.0684943025658572	-0.0160842221699813	-0.0555324158176984	-0.0388461682523749	0.0345893392714142	0.128443527010988	0.178012238168597	0.143938688964145	0.0505943952574224	-0.0335880295601347	-0.0493512463176155	0.014307548454855	0.102755093846577	0.152817809270159	0.147754760259632	0.103465494774529	0.0465185261700043	0.0101513918346049	0.0115448186715752	0.0295994699717503	0.0243296045155537	-0.00713099135931027	-0.00328269913694278	0.0533362275501068	0.0623732229904794	-0.0223311068006699	-0.104308417370186	NaN	NaN	NaN
NaN	NaN	NaN	0.380313822760049	0.399392071439188	0.321720264653996	0.184165493078707	0.0520049441376719	-0.0279976215728269	-0.0412318136552844	0.00320048781743757	0.087482061262853	0.177675554815451	0.224233222512159	0.19199666435591	0.0973016228797108	0.00879856838446545	-0.0118271359074378	0.0307565744418584	0.0788285520161611	0.0867007429503249	0.0511864475174179	0.00111884035513287	-0.0316074542242959	-0.0362278231746958	-0.0205208278163255	-0.0024803870049556	-0.00358681496402091	-0.0297010416620895	-0.0406758113813103	0.0114269521110299	0.0672360897998427	0.0268575599840664	-0.0754834168100202	NaN	NaN	NaN
NaN	NaN	NaN	0.290930343512177	0.276801328052979	0.248647884870359	0.169940958373033	0.0634324474271132	0.00130049547600958	0.0168121723470722	0.0873654136860585	0.173226834966768	0.240311921072883	0.261528068990763	0.224460001252167	0.153255192354711	0.0998146839604021	0.0865164727294115	0.0750768026653375	0.0298900695552364	-0.0387528850977058	-0.105310793091285	-0.143117804127249	-0.131237845928894	-0.0820192575971465	-0.0305529320093942	0.000540931378913694	0.0133041173495768	0.00467047988343678	-0.0198261459719348	-0.00250786446696942	0.0649876169464184	0.0869558739217255	0.0147972936131305	NaN	NaN	NaN
NaN	NaN	NaN	0.146530372949605	0.195096498457935	0.237818360218534	0.191647210173286	0.0881496193414293	0.0286788126375482	0.0622472089644304	0.155418861888132	0.243863167968353	0.289659962706824	0.289244846011162	0.255271097965792	0.212814393405515	0.182128102972915	0.149749726894681	0.0756591082740065	-0.0373532417198075	-0.141791518635932	-0.208078783843133	-0.230411399006443	-0.200807019680564	-0.124186479467028	-0.0349118232275809	0.0267027245688099	0.0574498355320983	0.0622758255081829	0.034311436126653	0.0165880916179885	0.0576534655175138	0.114587222434578	0.113477456595133	NaN	NaN	NaN
NaN	NaN	NaN	0.0713442946828614	0.189721233336056	0.257182129575887	0.206814212288481	0.0962493828477968	0.030370498134181	0.0642363833225848	0.163777375997692	0.25462297248821	0.302024106644942	0.312802842812301	0.302939170636449	0.278512741563897	0.226823380508124	0.1378049707628	0.0177906873828904	-0.100763248431727	-0.182161421965905	-0.221216403123752	-0.232636086682163	-0.215905138157427	-0.152162987465979	-0.0526060986959063	0.0274813461317725	0.0610560727800199	0.0642926157465052	0.0498124596557607	0.0305604172155331	0.0371132958762813	0.0785210516125316	0.130071892771603	NaN	NaN	NaN
NaN	NaN	NaN	0.0396529167749948	0.164696982472161	0.220637756318447	0.180823596485467	0.097968217730469	0.0483807319217767	0.0767396870379476	0.162744812325166	0.250346207555002	0.311564354151084	0.345918955446313	0.360916147358952	0.340125317731448	0.245266206143696	0.0934222817856241	-0.0504207644143325	-0.147865146299742	-0.201753143536972	-0.221188609368589	-0.216381919151329	-0.198943723834569	-0.154942405242362	-0.0764046384130959	-0.00862702333973756	0.0120580913930212	0.00807841886520527	0.0161961647111799	0.0282440283176975	0.0271218221746432	0.0362602442271642	0.0922923480375765	NaN	NaN	NaN
NaN	NaN	NaN	0.014984616107204	0.100342073268483	0.138942075397026	0.142013606501717	0.127128800332879	0.121935406054505	0.150471910411569	0.21203704076083	0.28610325599656	0.350872580290398	0.394973504914185	0.419412691285825	0.39519261571694	0.269670224700963	0.0823616939263985	-0.0704826764185542	-0.164377991881855	-0.232336324846614	-0.266939802543219	-0.247856552637066	-0.203620919135942	-0.156226193128391	-0.0947054710411084	-0.04101430729739	-0.0238119973454799	-0.0206900375340766	0.00716984466114346	0.04570885143433	0.0531488538023495	0.0421495581181043	0.0753771820946813	NaN	NaN	NaN
NaN	NaN	NaN	-0.00591630632955937	0.027635946103264	0.0471203391247709	0.090108777430016	0.139369623720907	0.178638374527934	0.215974196640101	0.263673156036789	0.322378941498763	0.375398044430292	0.415278899925642	0.444032639379188	0.426400080994283	0.308072856061525	0.129005574526937	-0.0248635487849732	-0.138686693886427	-0.244013998512216	-0.314901302043093	-0.302593880901255	-0.237110458348595	-0.17079202636365	-0.104607297068961	-0.0462626476571114	-0.012938738209196	0.0161831066979923	0.0597796327017956	0.0997865679137591	0.110629730350631	0.0996063307654146	0.11367561303817	NaN	NaN	NaN
NaN	NaN	NaN	-0.00824716747024153	-0.023763606237333	-0.0368704542780031	0.00694431909933414	0.0742811407120679	0.133765620242839	0.191078487833171	0.251895631630751	0.308495301622778	0.346994212992219	0.374198475538798	0.40265806548453	0.40070243031653	0.321899648216234	0.185110480129401	0.0403940555559665	-0.086619482028965	-0.196638554367031	-0.272994271836581	-0.277722928196558	-0.226596023068783	-0.163302850412204	-0.0951736522240116	-0.0302471426643333	0.0220704453766155	0.0806225410421808	0.135392652962357	0.159673789158583	0.164444134498521	0.166714424515051	0.175327220896289	NaN	NaN	NaN
NaN	NaN	NaN	0.0220266386819712	-0.0204042033154376	-0.0716014866918887	-0.065369358787159	-0.0227642685237977	0.0370477618496902	0.119707315569479	0.206213238868284	0.267675450810337	0.296426615948852	0.310920283533045	0.33040360278207	0.336711316662296	0.296291663049605	0.204529742726162	0.0793933442320531	-0.0388098646602301	-0.115193832540274	-0.15041548562491	-0.151101511097405	-0.132201003176361	-0.105811024638606	-0.0628963787337592	-0.00555488298863071	0.0591090786095614	0.135591132863374	0.189079530374214	0.190641868650021	0.183463435292893	0.200230550440116	0.212198759909094	NaN	NaN	NaN
NaN	NaN	NaN	0.0538105747454736	0.0200709875057603	-0.0525935404307738	-0.0857091699306198	-0.0701734151719905	-0.0125293734769146	0.0805400142461646	0.169815978873878	0.220500716296483	0.24077268679341	0.258982059700054	0.288689032043432	0.308388476340223	0.287563311081736	0.217445503210387	0.107232471060895	-0.00221481141404331	-0.0562900234848055	-0.0478922153990175	-0.014567154822873	-0.00302662453422507	-0.0205120091533358	-0.0269209200898108	0.0109353188164968	0.0881739601062869	0.168565575155683	0.197224612719224	0.167812344472455	0.153263072215044	0.192377585991176	0.221862868853782	NaN	NaN	NaN
NaN	NaN	NaN	0.0417063100242775	0.0310313017078027	-0.0366302581585087	-0.0749088134707463	-0.0588495662823336	-0.00320661961726585	0.0725153739183252	0.135013404665827	0.161092733619501	0.17145889856453	0.201214518393972	0.259560217819382	0.307153112817118	0.300675090443699	0.240196839790163	0.140047211828237	0.0295049947408429	-0.0306237903032216	-0.00798063349291609	0.059733990852261	0.0887336029429349	0.0462091838007602	-0.00532747085090197	0.0107767546796293	0.0958246834364493	0.166886706176369	0.156115127979734	0.100189636531134	0.096398784959724	0.166941852600307	0.2175395592078	NaN	NaN	NaN
NaN	NaN	NaN	-0.0182068106563677	-0.0132610021629133	-0.0554477207482602	-0.0693594799021472	-0.0356857036988222	0.0143016672518839	0.064487222182596	0.104532599569435	0.115385714407406	0.109356018495913	0.130860121274346	0.200293268111609	0.261102041640806	0.251031742790727	0.191532301158527	0.11682246937447	0.0353518115536355	-0.0151768273493961	-0.000233932315401002	0.0631364678631284	0.0985985925870691	0.0604952413275699	0.0032611956602928	0.00742534967914959	0.0789493916305987	0.124562980054338	0.0813201053608673	0.0161938839634603	0.0314299562824032	0.122791695708015	0.181835489551831	NaN	NaN	NaN
NaN	NaN	NaN	-0.0862776231952835	-0.0779030564323043	-0.091245958646978	-0.0758896857691472	-0.0298762351992861	0.0101394700432092	0.0451066827846877	0.081479972347287	0.0910446647685213	0.0678945669536013	0.0640979736200925	0.113333663633459	0.149205913276179	0.1025073102525	0.0302368541123545	-0.000896470785500134	-0.00775092302768159	-0.0102086499050654	-0.00107603862283775	0.031764581126012	0.0586581299016611	0.0464130752156577	0.0187345364557703	0.0222032261266637	0.0628773975339864	0.0720972072122714	0.00464400682311162	-0.0661808870864666	-0.0441787394906782	0.047884221777055	0.104987843207737	NaN	NaN	NaN
NaN	NaN	NaN	-0.125627968631961	-0.132193413508176	-0.134889539129801	-0.0982176791358675	-0.04053526725705	-0.00314218338084903	0.0265534526514881	0.0612584463408831	0.0702050014438137	0.0378724624555426	0.00539406235231053	0.0130261534656736	0.0102202116626917	-0.06638424426002	-0.145772180653724	-0.142956820855739	-0.0863624787521775	-0.0354657303377039	-0.00604464852557356	0.0201497479195865	0.0420736409600767	0.0495938151573875	0.0495633813415813	0.0598237206740277	0.0799411611815998	0.0617736375548166	-0.0251763446682457	-0.111089703641563	-0.102046340482906	-0.0282123350624712	0.0150958336521936	NaN	NaN	NaN
NaN	NaN	NaN	-0.124868441208931	-0.168024074707048	-0.191856715395066	-0.154880861451154	-0.0814020762674899	-0.027086932628969	0.0108832928909653	0.0468601349831277	0.0585715737099927	0.0253119447581533	-0.0384795153639759	-0.0854183039508199	-0.117435931407014	-0.185133351212369	-0.250406687208081	-0.23780289053565	-0.160353442199921	-0.0705582772687421	0.00378162209510881	0.0477286608157695	0.0583257034051783	0.0600098506317899	0.073946004137754	0.103040047527509	0.125951347217248	0.0988888567083572	0.00827358094493308	-0.0857187981390758	-0.102580871448394	-0.0703323722862658	-0.0633815107249523	NaN	NaN	NaN
NaN	NaN	NaN	-0.0849016942560775	-0.174401951609025	-0.244279881625572	-0.242051788209481	-0.179416948092143	-0.113648865047557	-0.0567040576193534	0.00213614141645156	0.0386080915152099	0.0136622030557701	-0.0814460923567853	-0.184163406531619	-0.238545150920297	-0.278018062537405	-0.312657481239027	-0.290750404326062	-0.198793489485482	-0.069962488888253	0.047455577342262	0.0985255780599989	0.0829938169272377	0.0651807244540102	0.0880257959805332	0.139369180381844	0.174070670852977	0.152890318859865	0.0795692142292213	-0.0058488939731571	-0.0539662903228878	-0.0769478231833403	-0.112362308627012	NaN	NaN	NaN
NaN	NaN	NaN	-0.00358864471554599	-0.12446240223551	-0.242188335634242	-0.29889303008355	-0.29124523550072	-0.257382736413061	-0.206002172050011	-0.127362943692821	-0.0601654890104674	-0.0682274207798937	-0.171966133719966	-0.298650116241768	-0.361976466236971	-0.379747578062939	-0.381213001674483	-0.327461628684339	-0.19438674181157	-0.020512828302045	0.119816753904583	0.159834380836784	0.117251526182384	0.0843409747638651	0.117400242523275	0.187741267711785	0.230462690611914	0.214706452931657	0.15778492836831	0.0770251117804323	-0.00826931695981588	-0.079687962615454	-0.136546777190492	NaN	NaN	NaN
NaN	NaN	NaN	0.104295624737285	-0.0108756617558223	-0.151554068146355	-0.256614988509751	-0.314018104024113	-0.345710143080864	-0.346277591679644	-0.296476458135511	-0.234879509422537	-0.230649429697736	-0.308917428769376	-0.407242290361927	-0.448479790020379	-0.442443720693851	-0.412447964715753	-0.320714048814199	-0.14639794103285	0.056847455147139	0.197555495698577	0.220136513995424	0.163264298965235	0.126446358505675	0.167159508581321	0.247506578666927	0.287960760123813	0.26301386260905	0.200743149608264	0.105404402047445	-0.0117588558715049	-0.105040713863507	-0.157898421760528	NaN	NaN	NaN
NaN	NaN	NaN	0.200362237159423	0.12437835916221	-0.00342824679177782	-0.123637910487222	-0.214918928397852	-0.296206114100181	-0.360949628589278	-0.379343328404557	-0.36502998116976	-0.362157434120885	-0.399816944059531	-0.443760019604287	-0.445058783473985	-0.411708190176826	-0.361038373761828	-0.257186543993409	-0.083536500847172	0.103634307357421	0.217652877549983	0.23018812028855	0.191047857219279	0.172100732505461	0.211973218891533	0.281845230674568	0.307349068500727	0.262644387908839	0.175157292730004	0.0554982471370099	-0.0681398292682273	-0.146622418123589	-0.178318295647717	NaN	NaN	NaN
NaN	NaN	NaN	0.245110478682035	0.20711393332095	0.112991048107301	0.0104753966983776	-0.0774263337027926	-0.166837309945699	-0.262025869363149	-0.334181729146802	-0.370531715698608	-0.384308517932049	-0.404932733191837	-0.420600763031612	-0.403998717324991	-0.357786593743339	-0.298632066391967	-0.203465529105778	-0.0638531653312488	0.0761983838864637	0.157583753184747	0.181787941705081	0.192154956840516	0.208401442117483	0.240453164667451	0.280095169026375	0.280145587229816	0.215546428846704	0.0995795084220362	-0.041512782107404	-0.152196090289585	-0.198087123307897	-0.20387625011704	NaN	NaN	NaN
NaN	NaN	NaN	0.221183733592173	0.206301966498399	0.149419263390729	0.0826683259644315	0.0134954310306641	-0.0653529099714285	-0.154452159697429	-0.23420600112124	-0.294053388634035	-0.340550035995661	-0.390278734096487	-0.424003670787714	-0.416268115605135	-0.367654888030924	-0.296353562819801	-0.199447179999061	-0.0844463812808839	0.0216300063577164	0.0912104349006348	0.139558033856702	0.19298902785292	0.233148406491479	0.254243669736711	0.261843660476985	0.232873430621632	0.15300120633231	0.0250833024660671	-0.124004482045067	-0.228919615095382	-0.261867588675533	-0.250006420822292	NaN	NaN	NaN
NaN	NaN	NaN	0.140328045027693	0.149610874434209	0.130450717139567	0.0980483674805376	0.0464624853017421	-0.0232491026419762	-0.0936726739890357	-0.148115810438166	-0.201728246233051	-0.278970503416168	-0.376365871927879	-0.44508848256498	-0.449708529060191	-0.398494731327533	-0.316451169032245	-0.209257972206214	-0.0922897381183247	0.00894274921858024	0.0753820980774625	0.126535631684969	0.1859498816291	0.228751789019375	0.2430246102115	0.231191264084774	0.183266463579399	0.0989769769476946	-0.020271071436242	-0.162357840790445	-0.279030552048022	-0.328204276408215	-0.306041049751984	NaN	NaN	NaN
NaN	NaN	NaN	0.0270485175147583	0.0630978582929131	0.0767232845938075	0.0697915955783729	0.0345379516525937	-0.025092847554858	-0.0778267482867729	-0.102460869377035	-0.135263839792105	-0.219624578718003	-0.337564003942898	-0.421654082729549	-0.434163368054959	-0.39122709842434	-0.319819750455085	-0.212762742122817	-0.0793890684276603	0.0333017715538074	0.0857010278930403	0.108331742917893	0.148174555949925	0.187967436781745	0.203478889704211	0.186529911278904	0.13622611131323	0.0578043634721175	-0.0460890652141372	-0.175353584494276	-0.304990386284521	-0.368725952535171	-0.325415836803069	NaN	NaN	NaN
NaN	NaN	NaN	-0.0876857702916274	-0.0595650947842819	-0.027925307031556	0.00703958920651906	0.00848880414868516	-0.0331545470970914	-0.077948654140674	-0.0927496810146386	-0.11070430055435	-0.177893614628869	-0.275675764191628	-0.346491921126621	-0.364610025503091	-0.345717506895239	-0.303906648969862	-0.210386920315809	-0.0675403798610418	0.0495860691412526	0.0794385248412991	0.0696809425743352	0.0928246376435762	0.135190003318617	0.159142227082718	0.149438244180404	0.1062311792363	0.0309509434126601	-0.0710315109671772	-0.194657839026871	-0.314212544965679	-0.350954764867595	-0.271286958513489	NaN	NaN	NaN
NaN	NaN	NaN	-0.142801378146586	-0.165418678830312	-0.141077264571796	-0.0535084421356311	0.00299502103689125	-0.012324567414765	-0.0556900048854274	-0.0863875621963675	-0.114104448357841	-0.163060213361931	-0.217465769549499	-0.251929222820038	-0.264024411546676	-0.267089858987321	-0.257212995134574	-0.189534898148851	-0.060743062758197	0.0408327750430357	0.0505263631030348	0.0223891523975452	0.0327019938818653	0.0732913264929581	0.107420001538952	0.116073574575391	0.0874849694473778	0.0140904133733419	-0.104002063504589	-0.244318575571503	-0.336328475531349	-0.310024985934342	-0.200584956914299	NaN	NaN	NaN
NaN	NaN	NaN	-0.114135639106271	-0.15154855897478	-0.143327604879995	-0.0605419082332262	0.00342704029496857	0.00479413769749619	-0.026348651672857	-0.0721871854838605	-0.123161164987659	-0.169465245317249	-0.193900164634592	-0.200728000110358	-0.206312986507736	-0.218935972809084	-0.222631760540509	-0.17249195473394	-0.066194984755309	0.0145162567026977	0.0133601795292998	-0.026412795861282	-0.0334631509277137	7.82542307151002e-05	0.0474149041807855	0.084782023635992	0.0866525826178343	0.0255551900442543	-0.12552035749299	-0.307450429041363	-0.373469339639614	-0.285455787262518	-0.155829434857954	NaN	NaN	NaN
NaN	NaN	NaN	-0.0519561741520359	-0.0414430636967428	-0.0301227388873207	-0.00335794266892006	-0.000650825803345214	-0.0246625162028249	-0.0464432981541561	-0.0787000001807694	-0.12059163474528	-0.160968460491955	-0.188364479558197	-0.209518579598026	-0.231841231133053	-0.250567654035077	-0.244659614239898	-0.18790526927958	-0.0921915505092934	-0.0202179017825086	-0.0130775559398304	-0.0446373001094944	-0.0532451112090646	-0.0200280726291531	0.0385756382473914	0.102481145485464	0.131146847865972	0.0649274809598801	-0.129032104014993	-0.324722669130497	-0.35183102781918	-0.225812543473872	-0.0831409634874999	NaN	NaN	NaN
NaN	NaN	NaN	0.0106757176871079	0.0971357687841331	0.146107314439557	0.13306691304455	0.0585634926617361	-0.0411866671341775	-0.103873395723375	-0.128380156674513	-0.138074624363332	-0.160518735935103	-0.203112904971008	-0.252212016885202	-0.294087214027163	-0.313974289125404	-0.29125157280417	-0.222486454796874	-0.130406424041744	-0.0516304555129144	-0.0130356739529626	-0.00736715100121973	0.0084357213400744	0.0488820425847706	0.106528299650704	0.171448975933972	0.182298790137408	0.0601417573679561	-0.162992403110113	-0.29385819622466	-0.24560135747312	-0.102039899129793	0.0290736463123439	NaN	NaN	NaN
NaN	NaN	NaN	NaN	NaN	NaN	NaN	NaN	NaN	NaN	NaN	NaN	NaN	NaN	NaN	NaN	NaN	NaN	NaN	NaN	NaN	NaN	NaN	NaN	NaN	NaN	NaN	NaN	NaN	NaN	NaN	NaN	NaN	NaN	NaN	NaN	NaN
NaN	NaN	NaN	NaN	NaN	NaN	NaN	NaN	NaN	NaN	NaN	NaN	NaN	NaN	NaN	NaN	NaN	NaN	NaN	NaN	NaN	NaN	NaN	NaN	NaN	NaN	NaN	NaN	NaN	NaN	NaN	NaN	NaN	NaN	NaN	NaN	NaN
NaN	NaN	NaN	NaN	NaN	NaN	NaN	NaN	NaN	NaN	NaN	NaN	NaN	NaN	NaN	NaN	NaN	NaN	NaN	NaN	NaN	NaN	NaN	NaN	NaN	NaN	NaN	NaN	NaN	NaN	NaN	NaN	NaN	NaN	NaN	NaN	NaN
