# Supplementary material for: Local polar order controls mechanical stress and triggers layer formation in Myxococcus xanthus colonies
Source: Nat Commun. 2025 Jan 22;16:952. doi: 10.1038/s41467-024-55806-6 (PMC11754464; doi:10.1038/s41467-024-55806-6)
Supplement: Supplementary file 12 — Source Data [file 41467_2024_55806_MOESM12_ESM.zip › Source Data/Figure_3b_experiment_Fy_plusOneHalf.csv]

NaN	NaN	NaN	NaN	NaN	NaN	NaN	NaN	NaN	NaN	NaN	NaN	NaN	NaN	NaN	NaN	NaN	NaN	NaN	NaN	NaN	NaN	NaN	NaN	NaN	NaN	NaN	NaN	NaN	NaN	NaN	NaN	NaN	NaN	NaN	NaN	NaN
NaN	NaN	NaN	NaN	NaN	NaN	NaN	NaN	NaN	NaN	NaN	NaN	NaN	NaN	NaN	NaN	NaN	NaN	NaN	NaN	NaN	NaN	NaN	NaN	NaN	NaN	NaN	NaN	NaN	NaN	NaN	NaN	NaN	NaN	NaN	NaN	NaN
NaN	NaN	NaN	NaN	NaN	NaN	NaN	NaN	NaN	NaN	NaN	NaN	NaN	NaN	NaN	NaN	NaN	NaN	NaN	NaN	NaN	NaN	NaN	NaN	NaN	NaN	NaN	NaN	NaN	NaN	NaN	NaN	NaN	NaN	NaN	NaN	NaN
NaN	NaN	NaN	0.22951530078857	0.213721636751938	0.121280224304198	0.0357153809675439	0.0152449436028147	0.0388862276377537	0.0863808367997778	0.154408914079111	0.202316405957426	0.222962000659799	0.241037248893692	0.257771843744367	0.266300967095679	0.252644173402464	0.216905667599676	0.186142964391989	0.176529595655122	0.176937438832615	0.177261041754627	0.169767473063156	0.171012455274934	0.198867976956819	0.210528550289215	0.167385001625626	0.112520239082055	0.105005437082492	0.138126971866516	0.153491472682639	0.133136783376017	0.103992548218359	0.100575889882777	NaN	NaN	NaN
NaN	NaN	NaN	0.223507894674948	0.199025801764682	0.0951611522755456	0.0185215093075595	0.0302266856616813	0.0709747595766524	0.098546925224574	0.125068977792461	0.144430714450339	0.176507097741162	0.236745545478234	0.286346096563671	0.303830376952214	0.292983333216947	0.268854001151194	0.244886265092875	0.221173113055799	0.195569848197101	0.183781220719341	0.187185699958941	0.197854074652586	0.212339441384088	0.209828215156078	0.168478721496285	0.104180930455689	0.0641067967376668	0.0772483387348121	0.104248302597516	0.0970711358426798	0.0635440931584446	0.0482638796476031	NaN	NaN	NaN
NaN	NaN	NaN	0.181679461338646	0.148097206735881	0.0714542472669873	0.0256690103462808	0.0546165916953829	0.0902178134167408	0.082925174094383	0.0616760596852233	0.0605659312956324	0.108645464017219	0.19204913772253	0.258468609935695	0.293413067145751	0.298958888871634	0.279833234671231	0.24853906031987	0.213048851802232	0.185703466768193	0.185303717013895	0.201565274828388	0.205065813327304	0.190447146846116	0.167785059745893	0.136662736897255	0.0812368032773457	0.0140814767081652	-0.0107617051440237	0.0256873288787144	0.0693987818630376	0.0787637248924101	0.0672144090261486	NaN	NaN	NaN
NaN	NaN	NaN	0.113339529926537	0.078466721023959	0.0375165793670966	0.015988393713507	0.0412247997080699	0.0586950145959292	0.0222076393015665	-0.0274787558710762	-0.0278508495337523	0.0396181043650903	0.122300130093304	0.185940098813098	0.238105678419229	0.265187027795948	0.250925276988216	0.215338964937733	0.180869405543164	0.162955425217634	0.174257765691003	0.194330873764594	0.18963803722443	0.162827085218019	0.134542388094971	0.113012175202063	0.0695948792218476	-0.00560539075235608	-0.0624522145311547	-0.0371689401634931	0.0412567504110998	0.0980316033808053	0.102096616024139	NaN	NaN	NaN
NaN	NaN	NaN	0.0287558547625591	-0.00451570103016186	-0.0273940762819001	-0.0358782592748544	-0.0208076093083823	-0.0319271272061577	-0.0906802332742505	-0.136423120810202	-0.105035261927631	-0.00721339338323577	0.079201186882856	0.13314924518051	0.173009721005571	0.188413989294293	0.171562356818463	0.145630957379867	0.131075823028201	0.130163308609871	0.152706701893064	0.180421756830171	0.178016088983439	0.152990600776103	0.128998403147624	0.107781238258519	0.0632615033995702	-0.0102380908676489	-0.0766550164868203	-0.0690868428265992	0.00361801636953637	0.0694420917671573	0.0918390445885556	NaN	NaN	NaN
NaN	NaN	NaN	-0.054794817806736	-0.0844295445702109	-0.0900364688839661	-0.0770557290557129	-0.070753160666064	-0.114510576971742	-0.180545018687051	-0.196480894019401	-0.126828925282953	-0.00889142698808923	0.0850578989393941	0.133199549617098	0.14472048950891	0.126936479833399	0.10218410605953	0.0924229695224669	0.104236097641346	0.126536477155016	0.166473749973077	0.204431624833941	0.195336574948868	0.152955866077934	0.112550749144497	0.0696707617206817	0.00631850297408978	-0.0672098070566273	-0.117036898057301	-0.100373010851626	-0.0410759218201355	0.00967147485094513	0.0534885283870304	NaN	NaN	NaN
NaN	NaN	NaN	-0.090932421120182	-0.123097680802859	-0.111071138314879	-0.0669643603140745	-0.0542636076255279	-0.102864755926018	-0.139671446981606	-0.113049879250606	-0.0364472476847955	0.0495964421581355	0.11232953804443	0.150163991211793	0.159928187365797	0.144963704739935	0.132051223601383	0.139120506744219	0.1627188668851	0.192623595205435	0.234248159694652	0.26558235903946	0.245008787932973	0.181759603873135	0.101966825245657	0.0100338907419032	-0.0871942542861034	-0.159064044122885	-0.176820453101012	-0.138597425644434	-0.0843099182375802	-0.0456472459683879	0.00542224211253195	NaN	NaN	NaN
NaN	NaN	NaN	-0.0801439923043778	-0.118338735766361	-0.104506402417595	-0.0516358231840779	-0.02582812813028	-0.0340557984764948	-0.00268966632032978	0.0712518136943657	0.130907123539453	0.152176759355592	0.151705989346221	0.169146653235305	0.203480169164066	0.229735464541396	0.242551200858298	0.256640340855945	0.270306093397713	0.279573525903315	0.289974829509299	0.294394869763159	0.278179285858287	0.227561887446884	0.126605739363806	-0.0154222132224122	-0.151970156298761	-0.216800620610261	-0.202526513864592	-0.158999039415811	-0.11522898351608	-0.0830332994424962	-0.0491428785408275	NaN	NaN	NaN
NaN	NaN	NaN	-0.0782201045526934	-0.10960737042688	-0.0968267387679825	-0.0609286560209994	-0.0363340715363811	0.00241089528078306	0.0928870402328205	0.198676956687284	0.249187580697234	0.235187741307288	0.202497801046068	0.213673261371702	0.268428208513817	0.31530158849029	0.329978294251515	0.334810731627882	0.325471526911543	0.293972694073311	0.259229398499117	0.241332609316106	0.243920006608097	0.227612966329714	0.139040003201418	-0.0212430874632106	-0.183306319444099	-0.243779976273681	-0.202553134620822	-0.150515695030798	-0.123292566969372	-0.109936323080649	-0.0974223201133596	NaN	NaN	NaN
NaN	NaN	NaN	-0.112699613434138	-0.1178056217176	-0.0904127340602571	-0.0680830222136813	-0.0541485117107195	0.00199701033919835	0.104474549176588	0.205595477513264	0.254174124284311	0.254348097828235	0.249294371972928	0.27958889587562	0.329227646267928	0.349053443003449	0.331325588226549	0.310965185294501	0.27464821946113	0.202613855693995	0.135504938086567	0.113675961965478	0.135609931008676	0.152212027937936	0.0949428161261019	-0.0499853477060417	-0.214551365508961	-0.278167228389015	-0.223041930981923	-0.143555002813003	-0.111690244685241	-0.109665692329945	-0.0926851027300849	NaN	NaN	NaN
NaN	NaN	NaN	-0.173517817183922	-0.139640122438867	-0.0826801015768619	-0.0568990692207541	-0.0436978917182233	0.0131082553174541	0.0970334480515591	0.163515156919279	0.199449421192861	0.230628913425669	0.282160651090871	0.341406488991907	0.365484767827383	0.339259573890013	0.282160738459712	0.219004131432574	0.144682891321228	0.0551624321396222	-0.0101043100987875	-0.0247666375727696	-0.000266007270540716	0.0315973169424348	0.0150331439405942	-0.0825356193418462	-0.22227170364545	-0.290817670200071	-0.24269716613172	-0.148386951675134	-0.0957274132761267	-0.0795886245609944	-0.0442784482331539	NaN	NaN	NaN
NaN	NaN	NaN	-0.229218492095552	-0.165616634011797	-0.075101138585575	-0.0252692983120834	0.00677804402035153	0.0614091028518688	0.111850599824559	0.131264568956528	0.145006648550778	0.197407429644239	0.292718683384004	0.367972918474492	0.358295322557629	0.280344383743028	0.177356870628445	0.0645873587117562	-0.0404820442839395	-0.110538770362998	-0.130563789686228	-0.117945232763753	-0.100277421152942	-0.0757824354155311	-0.0522196918550685	-0.0779122442736385	-0.172233758292477	-0.248599239321587	-0.231065600700591	-0.158433819615763	-0.10064049771498	-0.0667746464870891	-0.0201768982862194	NaN	NaN	NaN
NaN	NaN	NaN	-0.24646685228996	-0.171749803694816	-0.0552666335901321	0.0234644746964794	0.075194832073916	0.120788736897883	0.128803671377493	0.0968677606061417	0.0842310498794815	0.139953156584231	0.242334960785624	0.30649647172798	0.266801639775789	0.146020217503969	0.00214144211571831	-0.130316064936374	-0.221414552140958	-0.244452694368434	-0.202575893183533	-0.144265390669286	-0.127918269303324	-0.126087975568045	-0.0860263580129006	-0.0479759513686944	-0.0886526545925744	-0.171889958593913	-0.200360524653372	-0.165264428309502	-0.110474866630078	-0.0656500817921075	-0.0228302461176704	NaN	NaN	NaN
NaN	NaN	NaN	-0.225314168268657	-0.139355658416439	-0.0100645246472041	0.0757284626771101	0.124509770860474	0.150779213705675	0.125052391371606	0.0617496132967337	0.0313004343187034	0.0645211630045599	0.125875719460974	0.147808731001076	0.086247070242118	-0.0348319860096617	-0.161224861050268	-0.257990320135215	-0.308108892645029	-0.291963148377922	-0.211058527253077	-0.127159361884115	-0.122725705321458	-0.155554185413255	-0.129362514053351	-0.0519927797434605	-0.0366202854934193	-0.113644461802556	-0.181817363870507	-0.170943164478333	-0.10434890602309	-0.0447211410801292	-0.0125298445382923	NaN	NaN	NaN
NaN	NaN	NaN	-0.202254209190776	-0.101803534454716	0.0301161206493106	0.104156121796807	0.132487792408956	0.135436349271009	0.0974695366632072	0.0370669642850869	-0.00249849673358142	-0.0175807038592611	-0.0192379923424017	-0.0339584592571265	-0.096171456848158	-0.183263125427713	-0.244001552967974	-0.269512088800083	-0.283161613099536	-0.268202601514853	-0.199916089091268	-0.128329677818306	-0.138359280714551	-0.194090935159857	-0.194079301648305	-0.109754826947895	-0.0546075230134798	-0.105532212193866	-0.181640620308269	-0.181327410513227	-0.104705295479926	-0.0292066846791114	-0.00114633932169196	NaN	NaN	NaN
NaN	NaN	NaN	-0.181595123125052	-0.0910355276365188	0.0294783739537727	0.0996735700832786	0.120037761710572	0.10995476257418	0.0756715138624731	0.0298713834746876	-0.0207812055385965	-0.0809309120286328	-0.119340071580431	-0.128033709227499	-0.16532856582643	-0.229847462902128	-0.247626067299284	-0.206483826213457	-0.181564134754712	-0.191311208846481	-0.178630553181427	-0.143051091879425	-0.147160124170102	-0.188482960419958	-0.202789799174057	-0.149312677952614	-0.109581202589887	-0.149660893392992	-0.211333335785256	-0.212659625069712	-0.136366391557705	-0.0445569694049256	0.00605817898333303	NaN	NaN	NaN
NaN	NaN	NaN	-0.157481173537643	-0.0936009112184225	0.0087137293073226	0.0894745494300382	0.11928827351594	0.106839852544509	0.0755115510851456	0.0346903054146346	-0.022084595205388	-0.093744225672882	-0.130250171901518	-0.106552810134121	-0.106090671338956	-0.161463725795807	-0.183164022088387	-0.121819378958842	-0.0625579987772363	-0.0731516797294164	-0.101204141035748	-0.096971299908096	-0.084565669961056	-0.0937386293889087	-0.105922511222047	-0.0980559833020822	-0.120374031579486	-0.189921746900704	-0.246913641552041	-0.239961984875537	-0.156734322010841	-0.0459618481212074	0.0410088877691529	NaN	NaN	NaN
NaN	NaN	NaN	-0.134117818868285	-0.0901000647057557	0.00196376353131495	0.0887798361000501	0.113806115469866	0.0892343067867556	0.053796467887999	0.0213040911731098	-0.0204487258824066	-0.0766982776394979	-0.0970911125354759	-0.0506086497386282	-0.0220099898308927	-0.0645869959409118	-0.105139592767319	-0.0733867033310545	-0.00896715479110404	0.0162181130920365	0.00784470335324965	0.0138946829414201	0.043733460603683	0.058626209545417	0.0440016234476914	-0.000565319626111191	-0.0929299576519281	-0.197944280653641	-0.2529198924762	-0.227940017186299	-0.124130900664823	0.00856911710427681	0.121971158502154	NaN	NaN	NaN
NaN	NaN	NaN	-0.130080896614614	-0.0970554659952562	-0.0091800652370304	0.0737881265212494	0.0829539408993916	0.0377924712364727	-0.0106014367796516	-0.0373466808059927	-0.0579585296973189	-0.087111311706068	-0.082324609410049	-0.0222362802193687	0.0114332526993842	-0.0303183647096358	-0.0826832511731038	-0.0735960680531767	-0.00428698076039388	0.0707626569171362	0.106691630413014	0.124515727451402	0.158939460097096	0.184930089564361	0.161339787460995	0.0715648330844622	-0.0669787165117417	-0.183753521098451	-0.225321615202717	-0.178847534019102	-0.0560623156971449	0.0903311668849262	0.210860455368833	NaN	NaN	NaN
NaN	NaN	NaN	-0.141586315133623	-0.117576132404414	-0.0397859288416119	0.0368892666392935	0.0445849681478733	-0.0105221446142646	-0.07693988054969	-0.119619162799574	-0.145007147559503	-0.155278056550914	-0.116209690742938	-0.0268456368012441	0.0257615970011203	-0.00683635210223652	-0.0586391148096905	-0.0461031574923011	0.0422353900663495	0.146593688054104	0.194334817091614	0.20045176518363	0.221101869520126	0.243791468423996	0.210339247237716	0.101415102389429	-0.0435147209323945	-0.152784871237228	-0.180222495489184	-0.116540299325839	0.0175381976062005	0.169902757976787	0.287847146996386	NaN	NaN	NaN
NaN	NaN	NaN	-0.135640196666687	-0.107161408168418	-0.0432994531331479	0.0239183383111543	0.0439146201858436	-0.0036549261916842	-0.0823453138112635	-0.158734415128968	-0.225013927451947	-0.254969771610813	-0.207001595733051	-0.0832981203055098	0.02837362858788	0.0568823258393685	0.0459768850229575	0.0823973799024778	0.181333685669517	0.273570469302041	0.294871887774805	0.274372350272871	0.25810579710765	0.238867045432318	0.185664024646514	0.0920346175813489	-0.0226101271948185	-0.117218127000558	-0.134346445222713	-0.0521573653209171	0.100792101633343	0.266615219277869	0.379027488895402	NaN	NaN	NaN
NaN	NaN	NaN	-0.112514499837919	-0.0676668214163488	-0.0109844538189763	0.047907072387077	0.0804876350663415	0.0500482881292626	-0.0290317432659509	-0.135130886643242	-0.252004808719682	-0.327471304634074	-0.302428451640723	-0.170048800813813	-0.00266247225372563	0.116101387969149	0.189292014785741	0.269562588395163	0.363121600684246	0.416777520398699	0.399763877159511	0.349161172897381	0.284589501451054	0.207412426681622	0.13426823121951	0.065169968333159	-0.0181273445715788	-0.0923263304209299	-0.0840839331853824	0.0210395783024213	0.185463202734237	0.361273231131964	0.469423861186487	NaN	NaN	NaN
NaN	NaN	NaN	-0.090037774461569	-0.048999738785342	-0.00496812045823421	0.0444488413954779	0.0832970286527048	0.0784049271129457	0.0281418457213337	-0.0734663335440461	-0.213762143026813	-0.31847446482142	-0.321338131277549	-0.219545360591241	-0.0513240707225997	0.122666777105312	0.268059097446331	0.387196125246011	0.471414010374824	0.48712628599457	0.428831373861133	0.340195162658961	0.248975639792831	0.163862458326444	0.0971060495954986	0.0356089402455228	-0.0338975338955504	-0.0712213896077879	-0.0187164984377993	0.101565875411492	0.251476870139784	0.414243874899612	0.516001103768792	NaN	NaN	NaN
NaN	NaN	NaN	-0.102373411674653	-0.090925900231512	-0.0603547981561591	-0.0115312710036184	0.0331988237658696	0.0561295803935962	0.0549039887997837	-0.00751269419334971	-0.130401159142998	-0.229928462353366	-0.251555400146711	-0.207198603556169	-0.0909264672967252	0.0796369730291264	0.243239598830949	0.363171638940673	0.429669349884877	0.429140610136505	0.359859400714498	0.259020167738373	0.173188360722785	0.11631447835928	0.0708920680106448	0.0140352219173502	-0.0359084091377611	-0.0195789356929322	0.0811135155454462	0.210906957908865	0.339282299447094	0.46854895563296	0.539178717070579	NaN	NaN	NaN
NaN	NaN	NaN	-0.157350300933528	-0.157523885723612	-0.118082664618073	-0.053956710776114	-0.00164383648887786	0.0330727942911582	0.0572366896756392	0.0276305006252688	-0.0624738957924077	-0.142206643897855	-0.174691152646077	-0.174724283889298	-0.111528586634877	0.0229282637171797	0.162806212328316	0.253409329688611	0.291130288986586	0.292098062475249	0.253670464209905	0.185588515285071	0.125342569694663	0.089351080196946	0.0656882057271898	0.0423350115393714	0.0383405068302782	0.0987808615049221	0.222229837603186	0.352297470003959	0.460549020690465	0.54009456047738	0.549310354655539	NaN	NaN	NaN
NaN	NaN	NaN	-0.201280968658898	-0.197061568248399	-0.143334593631621	-0.0601786958831457	0.00300467946017429	0.0374444765818313	0.0599201702470426	0.0424989445161405	-0.0206840189660786	-0.0833360584552726	-0.12100964702268	-0.13605925030913	-0.100281493183912	-0.0111795405041779	0.0786723302726824	0.124842507520317	0.131576505567526	0.133933175879256	0.132237811080426	0.115921476637078	0.0973802245982063	0.0882380152818242	0.096601923466148	0.122373720796147	0.166429052449005	0.244579331445219	0.352237482650855	0.455809165557968	0.534465177042385	0.565732815085548	0.513856798033216	NaN	NaN	NaN
NaN	NaN	NaN	-0.180898025250825	-0.185265204004675	-0.145770074120068	-0.0691531003679827	-0.0036045601748229	0.035866752678408	0.0627399692308906	0.0553242349071715	0.0172614701568886	-0.0170252095057524	-0.0433953999754188	-0.0634410660910233	-0.0554595646049754	-0.0224099255923503	-0.000962692387817237	-0.00994802292154468	-0.029897824387926	-0.0287689754909679	-0.0021440925116316	0.0359966914279378	0.0646753094724045	0.0830424370290239	0.118217798151395	0.17811469052448	0.249678302946077	0.322067054611727	0.389516496199134	0.44812834929666	0.493106296352286	0.491972134522269	0.40514858743457	NaN	NaN	NaN
NaN	NaN	NaN	-0.128863001198195	-0.144411988989459	-0.134602169723929	-0.0958746318657776	-0.0481579336200657	0.00498750037656146	0.0521755283902489	0.0543277380731444	0.0349183653152219	0.0428156897241842	0.0509347090996831	0.0306248219776531	0.00494202795246822	-0.0138352685838884	-0.0507246762594488	-0.103111093607975	-0.132776564601044	-0.122210441553345	-0.0741553828154791	-0.00143096292408443	0.0521449272734634	0.0792054566667109	0.123389822558522	0.189203395980255	0.251306440373798	0.294780269462468	0.32297310087931	0.347080598617127	0.366756407676543	0.342632289395442	0.239487175727986	NaN	NaN	NaN
NaN	NaN	NaN	-0.115129660511566	-0.121669494893899	-0.121509428223272	-0.120544121293489	-0.0992843153079846	-0.0394445805386245	0.0203192007165763	0.0249628178662216	0.012232492642119	0.0507352296092589	0.10233664667931	0.104839997413704	0.0669329617309402	0.0170398518039175	-0.050324756869471	-0.112071896580166	-0.123922350777561	-0.0898922903527346	-0.0340836825969138	0.0307124331182	0.074731462927201	0.103851941648273	0.15550005638072	0.213915318587509	0.247890493761442	0.261562441688145	0.266268487334634	0.26416476982466	0.253541579985162	0.205104437038301	0.0995242553919836	NaN	NaN	NaN
NaN	NaN	NaN	-0.153334625329301	-0.1421707009872	-0.123681507367073	-0.131181083934238	-0.134686352570837	-0.0927245655037207	-0.0390443167544596	-0.0259541462165135	-0.0273479975995781	0.0189422850507523	0.0895485211725966	0.114185393350409	0.0851453435814375	0.0356210989817223	-0.0234651188453046	-0.0604200922743744	-0.041806853094809	0.00568032604373665	0.0434545880841118	0.0678315917376011	0.0845593035949048	0.116726104166985	0.177294007250024	0.235769715782864	0.267747429958613	0.291107844554274	0.293731552965563	0.245007287296882	0.170167746509467	0.0981361324294877	0.0260794862574291	NaN	NaN	NaN
NaN	NaN	NaN	-0.192161742738466	-0.166702618230002	-0.127457992600931	-0.126466745328264	-0.144084004348619	-0.135437949367798	-0.111321940025694	-0.0966296047735374	-0.0779058027657132	-0.0277503442622151	0.0334990856071327	0.0598352955906197	0.0463184471184394	0.021198215085242	-0.00276349820987607	-0.00885679490988496	0.020909259126139	0.0588127172251955	0.0669716545134318	0.0507104325637864	0.047022620557731	0.0866673190426492	0.153249883830703	0.214598326120841	0.270767648536318	0.333184917500394	0.336216058775192	0.22153063779777	0.0769844342162619	0.00393029918240218	-0.00849252411376303	NaN	NaN	NaN
NaN	NaN	NaN	NaN	NaN	NaN	NaN	NaN	NaN	NaN	NaN	NaN	NaN	NaN	NaN	NaN	NaN	NaN	NaN	NaN	NaN	NaN	NaN	NaN	NaN	NaN	NaN	NaN	NaN	NaN	NaN	NaN	NaN	NaN	NaN	NaN	NaN
NaN	NaN	NaN	NaN	NaN	NaN	NaN	NaN	NaN	NaN	NaN	NaN	NaN	NaN	NaN	NaN	NaN	NaN	NaN	NaN	NaN	NaN	NaN	NaN	NaN	NaN	NaN	NaN	NaN	NaN	NaN	NaN	NaN	NaN	NaN	NaN	NaN
NaN	NaN	NaN	NaN	NaN	NaN	NaN	NaN	NaN	NaN	NaN	NaN	NaN	NaN	NaN	NaN	NaN	NaN	NaN	NaN	NaN	NaN	NaN	NaN	NaN	NaN	NaN	NaN	NaN	NaN	NaN	NaN	NaN	NaN	NaN	NaN	NaN
