# Supplementary material for: Local polar order controls mechanical stress and triggers layer formation in Myxococcus xanthus colonies
Source: Nat Commun. 2025 Jan 22;16:952. doi: 10.1038/s41467-024-55806-6 (PMC11754464; doi:10.1038/s41467-024-55806-6)
Supplement: Supplementary file 12 — Source Data [file 41467_2024_55806_MOESM12_ESM.zip › Source Data/Figure_3b_theory_Fx_minusOneHalf.csv]

0.138373882003812	0.160834968695822	0.180998973420704	0.19634448538657	0.20364513260954	0.1994572626513	0.181322232551621	0.149136580666214	0.107405510237857	0.0656032212506215	0.0364175713932014	0.0298537087393201	0.0476721918969056	0.0813058634224822	0.116274846604661	0.139904850190808	0.146146553425252	0.135779886225359	0.11325245189966
0.122628745831393	0.150395363422665	0.17741051380404	0.200886525224915	0.216854680057947	0.220487135302935	0.207515132518596	0.176279681113274	0.131368435222914	0.0848405641869461	0.053566576729504	0.0499262693048333	0.0734840735710033	0.110028521084086	0.140712148790474	0.152794187697449	0.143757173577882	0.118484709437482	0.084122913335521
0.0961379896130813	0.128664267636499	0.162665060767079	0.195408735705102	0.222432747849612	0.237453989024938	0.233759779875524	0.207017178965593	0.160988245916542	0.110501810450201	0.0775753614333396	0.0768901726142365	0.103978329885647	0.137570064245329	0.155846891946414	0.149180511673578	0.12093293809658	0.0803568398346993	0.0362318760123626
0.0562479336108539	0.0918340556996569	0.13167725444223	0.173622178495796	0.213320054460022	0.243425554232035	0.25444951276489	0.23806284707391	0.195465911416141	0.143446234724387	0.10925860455598	0.109211804855309	0.133222093560634	0.153522653267667	0.149251035577128	0.117935954730274	0.0699251689041453	0.0173168097269128	-0.0316266414855613
0.000903983929407527	0.0362479486745846	0.0787269415428193	0.127406187086925	0.179053384952711	0.226427614836849	0.257870716984449	0.260216049385843	0.229488764925285	0.181251634544063	0.145380701378433	0.138660639307812	0.146542415171106	0.139599597763049	0.104113850372368	0.047492489532304	-0.0148867663915824	-0.0716810151205911	-0.117800310857043
-0.0694930207970598	-0.0393736559823749	-4.68871334612801e-05	0.0492602639377711	0.107538135123688	0.169560030822533	0.223714379060762	0.253131663701146	0.246372445078295	0.21094058476487	0.171202315661067	0.143872856130758	0.117831070508414	0.0719680871344145	0.00489787601467293	-0.0681100148091374	-0.132401551149754	-0.181819762347105	-0.216243893216855
-0.149632757393757	-0.130351214336932	-0.101640308424684	-0.0610714036415358	-0.00687368571073655	0.0595649130416345	0.130044001464362	0.187876446783847	0.214734941141657	0.2021574679913	0.155959612408428	0.0931262305455354	0.020116074994554	-0.0644219215012125	-0.149786996869911	-0.220728935214242	-0.270525167189684	-0.300862875817367	-0.31630325992122
-0.22752386438514	-0.222790931336825	-0.210589436009328	-0.187495557573495	-0.149338034352785	-0.0929150160164164	-0.0202027100992085	0.0566331534482949	0.115014967504832	0.128435618805579	0.0772985809755401	-0.0242229897610808	-0.143049801178288	-0.251979090448455	-0.333510846906771	-0.382666328983122	-0.40521993029418	-0.409910434755729	-0.403802099141818
-0.285595936288704	-0.293882571201331	-0.297513007555884	-0.292796380316776	-0.27406335821902	-0.234104202640334	-0.168000411460665	-0.0818304193457963	-0.00238876562805576	0.029645283797452	-0.0214328371195208	-0.151077784456263	-0.304839028341888	-0.42341995284619	-0.487993294634711	-0.509344592585729	-0.504862357913464	-0.487281160149497	-0.463982347581729
-0.307435955120524	-0.321053201763108	-0.331361816566923	-0.334676608780923	-0.32481132469888	-0.292820063259166	-0.230411402948633	-0.140517815605817	-0.0526732686037794	-0.0138972263789944	-0.0637890027950349	-0.2043682678439	-0.373147304564094	-0.494275440411426	-0.54951264289071	-0.558017306325954	-0.542079205757776	-0.515573044230446	-0.485643130264783
-0.28559542069194	-0.293882067492264	-0.29751253284563	-0.292795947244731	-0.274062977937362	-0.23410388662819	-0.168000181225354	-0.0818303081130776	-0.00238878126763703	0.0296451664635923	-0.0214329735592647	-0.151077864710851	-0.304839003427183	-0.423419830495099	-0.487993096533779	-0.5093443371743	-0.504862061789033	-0.487280838937911	-0.463982020497507
-0.227522862843892	-0.222789975169905	-0.210588516543928	-0.187494691676701	-0.149337262413163	-0.0929143992367671	-0.0202022954934679	0.0566333708557368	0.115015010465454	0.128435537928321	0.0772984087511108	-0.024223118829997	-0.143049766929874	-0.251978838817171	-0.333510420909203	-0.382665801279814	-0.4052193521218	-0.409909830069086	-0.403801461823277
-0.149631300474964	-0.130349841856752	-0.101638978901788	-0.061070135540926	-0.00687254667465663	0.059565817904531	0.130044613283236	0.187876821135663	0.214735130933747	0.202157538020675	0.155959527669753	0.0931261520853337	0.0201161726113506	-0.0644215239423289	-0.149786344629775	-0.220728144769339	-0.270524321103973	-0.300862004090634	-0.316302324289946
-0.069491112301293	-0.0393718306049076	-4.51625010715765e-05	0.0492618577179182	0.107539556762984	0.169561231600993	0.223715317583204	0.253132322248728	0.246372835171993	0.210940767514971	0.171202399315743	0.143872994371706	0.117831394610796	0.0719686607915707	0.00489868462234668	-0.0681090258429788	-0.13240043862338	-0.181818569972779	-0.216242647198298
0.000906332747174833	0.0362502313697969	0.0787290517356906	0.127408084326602	0.179055074957948	0.226429132776327	0.257872041442129	0.26021706229834	0.22948942752605	0.181251999806486	0.145381041305244	0.138661088172877	0.146543046857466	0.139600382284658	0.104114806682809	0.0474936568110764	-0.0148853943576175	-0.0716794919658408	-0.117798758289074
0.0562506900822621	0.0918367288610206	0.131679738322499	0.173624435705734	0.213322094288792	0.243427413783408	0.254451175054472	0.238064207853263	0.195466940412477	0.143446979605987	0.109259302904852	0.109212572291326	0.133223000271299	0.153523683799899	0.149252224372293	0.117937354799028	0.069926784371491	0.0173185915867726	-0.0316248160267308
0.0961411260941104	0.128667264966054	0.162667914985122	0.195411421669111	0.222435226489003	0.237456216057575	0.233761733595169	0.207018877093054	0.160989714400115	0.110503093034852	0.0775764957046048	0.0768912575478948	0.103979477935571	0.137571378059643	0.155848408112084	0.149182212964621	0.120934788535668	0.0803588050402841	0.0362339407841905
0.122632262832943	0.150398681812051	0.177413751349884	0.200889667899557	0.21685763036294	0.220489757899108	0.207517402485939	0.176281745840567	0.131370376193103	0.0848424204473119	0.0535681821854948	0.0499277072400044	0.0734854983338728	0.110030158221058	0.140714034209434	0.15279622159892	0.143759269810983	0.118486848591174	0.0841252111232794
0.138377843920603	0.160838760461255	0.181002637629082	0.19634800441581	0.203648452789409	0.199460316787147	0.18132500587567	0.149139137226564	0.107407891220582	0.0656054577973683	0.0364196164282199	0.0298556290324879	0.0476740893545764	0.0813078712780435	0.116277009675094	0.139907142248708	0.146148940804477	0.135782354669173	0.113255042735424
