# Supplementary material for: Local polar order controls mechanical stress and triggers layer formation in Myxococcus xanthus colonies
Source: Nat Commun. 2025 Jan 22;16:952. doi: 10.1038/s41467-024-55806-6 (PMC11754464; doi:10.1038/s41467-024-55806-6)
Supplement: Supplementary file 12 — Source Data [file 41467_2024_55806_MOESM12_ESM.zip › Source Data/Figure_3b_theory_Fx_plusOneHalf.csv]

0.202750592365226	0.188061098405574	0.184008769915569	0.190824894327671	0.187954791911592	0.15497478160159	0.1091447173111	0.082913709393249	0.0772578893437405	0.0806615126361274	0.0902269520137026	0.106291220952307	0.11844791078895	0.125785483423695	0.134654290394408	0.142368877619439	0.141132457766576	0.130112433145584	0.122141497697502
0.225224244216311	0.227804492265626	0.229891355102955	0.232166942909732	0.221008858114552	0.181663904523012	0.126479750993578	0.086882682443889	0.0736335471030945	0.0830056099013931	0.110459346659439	0.142183253285322	0.158423869371171	0.158691252849439	0.154564062370972	0.153490146008448	0.15539901044272	0.153298723192579	0.149466666775046
0.247819978074122	0.261482762989314	0.273180805978204	0.275806431223576	0.256308892125236	0.212174028135099	0.156482147355105	0.11295233665417	0.0950243844618133	0.103611675081416	0.135891797680268	0.175364649021384	0.196679124601733	0.195123706311527	0.184285546830573	0.176193424509986	0.176215790344056	0.178806263721212	0.179466208116182
0.274511040492007	0.288924354073789	0.308483162192689	0.31634828637834	0.293208406840963	0.247513616293394	0.198386430859433	0.161700136676315	0.147181288908897	0.153513792356774	0.177406734876863	0.212612130800799	0.235710768307377	0.234747753695612	0.221374518663546	0.210444902892366	0.209175321609748	0.212866437684254	0.212701848086012
0.309597670747365	0.318164651942105	0.341256604711911	0.355752199084002	0.336161745014025	0.296443422283221	0.259397052319281	0.234925947660151	0.229578571812175	0.238507389185988	0.251488295382273	0.273170638395254	0.291828205145233	0.29198738121606	0.276780735961718	0.262232773129009	0.257397067547542	0.25556664584585	0.245535279711396
0.354978109720813	0.357889517962768	0.380623005691641	0.400793863397684	0.391068572922169	0.364643032063405	0.344317899271419	0.338141831283089	0.349920326975102	0.370414645478363	0.379284640139152	0.384572952271582	0.390504748056223	0.385003382987698	0.361146398835635	0.334794506727959	0.316015086929086	0.298343863914807	0.274923587074421
0.401681517574907	0.407843629809955	0.431385694712614	0.455467287119589	0.457743126504903	0.448811470398905	0.452204380629115	0.480012519859017	0.529628037470599	0.576463774562337	0.58530436905927	0.56747726230888	0.545487511402554	0.517627471953929	0.471440206240657	0.421226157243243	0.376540164632824	0.334801338280901	0.29812114192679
0.440132861004553	0.458977785873497	0.486037586016501	0.51176930590885	0.526251638079907	0.539628666087412	0.577475827280313	0.661224749899277	0.777753139033104	0.86754921403109	0.86951461885931	0.81066852443298	0.739572274573534	0.669027753305373	0.586166462847465	0.504077069288136	0.43015693359318	0.363024746140615	0.312583540268322
0.465799713706054	0.494675898882484	0.524453342201088	0.551266827952342	0.577289065896972	0.613007339843687	0.686186638992476	0.827854810973168	1.01300381475856	1.14375998854744	1.13313356908093	1.02998280485185	0.907721453193596	0.792294824219306	0.672996152431644	0.563543875088684	0.468117700904607	0.381458902646285	0.317586947215885
0.476644936033953	0.508569068410683	0.539338611564344	0.567254001884985	0.599244993058607	0.645794170199126	0.735448899399838	0.903231364813777	1.11761223601526	1.26386139926815	1.24558220322906	1.12275569952011	0.978298267760719	0.843478578074921	0.708453155870176	0.587316691161666	0.483045879258906	0.388273402306863	0.318192717635556
0.46579971598191	0.494675904954128	0.524453343446835	0.551266822915276	0.577289058960547	0.613007340253279	0.686186649536912	0.827854818326125	1.01300381050689	1.14375997154726	1.1331335654208	1.02998281317463	0.90772146483426	0.792294825724902	0.672996146561822	0.563543871078389	0.468117703128847	0.381458909652453	0.317586950470484
0.440132855435555	0.45897777083396	0.486037582962347	0.511769318316747	0.526251654950833	0.539628664786562	0.577475801493936	0.661224732235548	0.777753149805781	0.86754925628374	0.869514630602455	0.810668508429226	0.739572250762119	0.669027753993573	0.586166481612883	0.504077083552915	0.43015693246445	0.363024733161838	0.312583536731325
0.401681502664047	0.407843589967961	0.431385686774071	0.455467319429257	0.457743169667587	0.448811467271341	0.452204317932693	0.480012478059372	0.5296280627675	0.576463872657677	0.585304395455527	0.567477222490928	0.545487451210811	0.517627471422371	0.471440251898433	0.421226192076237	0.376540159477358	0.334801301609039	0.298121130075891
0.354978108140409	0.357889513496279	0.380623005032914	0.400793867310081	0.391068577906384	0.364643032074451	0.344317893501518	0.338141828064178	0.349920330465913	0.370414656063244	0.379284644734972	0.384572951055865	0.390504744893573	0.385003385947418	0.361146406963103	0.334794513940912	0.316015089743057	0.298343863110515	0.274923589286201
0.309597690619524	0.318164703308432	0.341256615151496	0.355752160071671	0.336161694467208	0.296443426989813	0.259397123076969	0.234925993842034	0.229578547746242	0.238507291387028	0.251488272397661	0.273170686489731	0.291828278414777	0.291987389079146	0.276780689187226	0.262232738199902	0.257397082026747	0.255566701044693	0.245535303938809
0.274511060686436	0.288924405456942	0.308483172668055	0.316348248704168	0.293208358892539	0.247513621298286	0.198386496848235	0.161700179221879	0.147181267880407	0.15351370546773	0.177406714891792	0.212612175227133	0.235710836845854	0.234747762026939	0.221374474813182	0.210444869761132	0.209175336681248	0.212866493529705	0.212701873375756
0.247819973496855	0.261482750150211	0.273180804346924	0.275806442698131	0.25630890652672	0.212174028691961	0.156482132157259	0.112952328183718	0.0950243932928414	0.103611701822938	0.135891807506479	0.175364642510055	0.196679112231278	0.195123710381361	0.184285565300066	0.176193440595943	0.176215793904082	0.178806256656844	0.179466209655094
0.2252242096113	0.227804403051825	0.229891339454366	0.232167010776087	0.221008942255467	0.181663899964498	0.126479648669927	0.0868826204030187	0.0736335870244514	0.0830057541427994	0.110459387537327	0.142183193342523	0.158423770260622	0.158691252010065	0.154564150421865	0.15349021840426	0.155399000584067	0.15329864129998	0.149466639395233
0.202750577299369	0.188061058835758	0.184008763969406	0.190824925832271	0.187954830441017	0.154974781171577	0.109144674777388	0.0829136848152428	0.0772579088472052	0.0806615770083879	0.0902269725222846	0.106291198462854	0.118447871396693	0.125785486873167	0.134654333362348	0.142368914296891	0.141132458006394	0.130112400878962	0.122141490252004
