# Supplementary material for: Local polar order controls mechanical stress and triggers layer formation in Myxococcus xanthus colonies
Source: Nat Commun. 2025 Jan 22;16:952. doi: 10.1038/s41467-024-55806-6 (PMC11754464; doi:10.1038/s41467-024-55806-6)
Supplement: Supplementary file 12 — Source Data [file 41467_2024_55806_MOESM12_ESM.zip › Source Data/Figure_3b_theory_Fy_minusOneHalf.csv]

0.238497413369319	0.280696879753858	0.320681032133894	0.353579374318105	0.372822976682693	0.370731367333183	0.340322207969677	0.277124010933641	0.182989767190664	0.0676378297044309	-0.0516304833755844	-0.154047474027482	-0.22283875113668	-0.251235954292412	-0.244477632094913	-0.214384914768611	-0.174047528079216	-0.133203893143871	-0.0972988686777061
0.213705756106352	0.263199947270864	0.313526149954163	0.359348636480318	0.392627853105573	0.402876714595662	0.379345466373188	0.313927310712299	0.207296915758983	0.0722965871804284	-0.0663871155795158	-0.179818002116244	-0.247299527700367	-0.264572444286791	-0.243365128446186	-0.201266242013439	-0.153978223145775	-0.110957595427375	-0.0761210714246884
0.176886837549394	0.231957779219346	0.292049960762081	0.351970479108665	0.402581710741195	0.43021460435835	0.418851013265222	0.354430030731446	0.234825351399238	0.0769674916108082	-0.0835264519494074	-0.206547041137156	-0.268045919374541	-0.269680906687921	-0.23240139235831	-0.1797537105565	-0.128521492472385	-0.0863331718684071	-0.0547921549486142
0.127981479927924	0.185084960118555	0.252166375425322	0.325216308816846	0.395058498391042	0.445161351841989	0.452839325180219	0.394898155724086	0.263619467368777	0.0809759874464246	-0.101940398176399	-0.230895299754026	-0.280649028518278	-0.263242997982947	-0.210722064829401	-0.151174002654724	-0.100063011826665	-0.0617599261333568	-0.0352536881585649
0.0699271593921486	0.123522912539884	0.191805404259724	0.2732560669547	0.360553185918367	0.435964507884906	0.46976063199213	0.426169606538659	0.287933091752374	0.0825939255824378	-0.119100616260046	-0.247598232698447	-0.280274523354897	-0.243428994565306	-0.179746641746351	-0.118708466380209	-0.0719351658556093	-0.0398617873072623	-0.0192528263568828
0.010804938361899	0.0543276290891784	0.115293427899824	0.195623222229713	0.292097924363897	0.38905915753338	0.451773575971615	0.430289298154754	0.29463548689563	0.0776171483828959	-0.131162867074777	-0.250604205443014	-0.263900623365021	-0.211640518200492	-0.143600701003882	-0.0868150521793307	-0.0475454124577978	-0.0227399317954889	-0.00788034202070619
-0.0359743920518344	-0.00742875890147173	0.0377814383936881	0.104657532327544	0.195218517910508	0.299545236576177	0.382914923801333	0.384583609593385	0.264129686101179	0.0592593428819293	-0.134077008984984	-0.235040440284121	-0.231320301939399	-0.17163500706642	-0.107062677359989	-0.0591564060982454	-0.0289302121991436	-0.0111931784076396	-0.00123495695382951
-0.0552449280829317	-0.0416890321041418	-0.0158691676652687	0.0281815495530447	0.0960814241890573	0.184981818991187	0.26694605066722	0.281474003847663	0.188054905226955	0.027878005775686	-0.120203639016456	-0.193641898650934	-0.180038881831152	-0.124669658049413	-0.0721042196484327	-0.0367314804484347	-0.0160656826467985	-0.00465449750926363	0.00140910444929505
-0.0399926411139305	-0.0360866949751117	-0.0260505638544398	-0.00587839118804201	0.029293679096733	0.0805422037537659	0.13260095444853	0.145127613079156	0.091777874060496	0.00412892151955515	-0.0751711829664515	-0.114227678166745	-0.102318504234652	-0.0674370365254838	-0.0369326139024852	-0.0177577823812667	-0.00714040225220763	-0.00151583896137384	0.00136117205895244
4.22184611061243e-06	4.30278358967322e-06	4.80073939839363e-06	5.283835989354e-06	5.52524150076355e-06	5.45688051896395e-06	5.35692810819539e-06	5.5507889675633e-06	5.79166785675521e-06	5.93726800728492e-06	5.6705365542473e-06	5.44617492413719e-06	5.36936165738252e-06	5.54388233856014e-06	5.75639911739866e-06	5.8555654475298e-06	5.86895298903511e-06	5.89667495234538e-06	6.14550815265891e-06
0.0400011942519602	0.0360956554859004	0.026060135498976	0.00588854379261106	-0.0292831039145462	-0.0805314114175722	-0.132590017391205	-0.145116446975752	-0.0917665299973116	-0.00411751662121757	0.075182388558078	0.114238707917469	0.102329485253993	0.0674481720905574	0.0369439859158009	0.0177693770595383	0.00715220558821333	0.00152787834360347	-0.00134876782795769
0.0552534477997852	0.0416981861956459	0.0158785317153419	-0.0281720055796257	-0.0960715341998423	-0.184971374807703	-0.266935125209538	-0.281462991039824	-0.188043979009721	-0.0278671955763033	0.120214649051482	0.193653071103632	0.180050153475588	0.124680901218791	0.0721155086993571	0.0367430130054559	0.0160776020870931	0.0046668289148732	-0.00139654868052484
0.035982672594524	0.00743774978290942	-0.0377724280462719	-0.104648528692819	-0.195209212613566	-0.29953524170941	-0.382904300762977	-0.384572928829866	-0.264119150258771	-0.0592489297237561	0.134087875645586	0.235051695535877	0.23133177517732	0.171646388894234	0.107074021624852	0.0591680002960942	0.0289422672891718	0.0112057158882004	0.00124764550654325
-0.0107972127068851	-0.0543194705643958	-0.115284906182792	-0.195614362783695	-0.292088730664771	-0.389049626420542	-0.451763729964188	-0.430279186957154	-0.294625129335951	-0.0776065470789787	0.13117374310677	0.250615331395325	0.263911960677822	0.211652026998276	0.14361238777049	0.0868269559679465	0.0475575719252778	0.0227523698515081	0.00789305118865579
-0.0699199920958017	-0.123515571896253	-0.191797350531801	-0.273247326078581	-0.360544064587015	-0.435955373471685	-0.469751472235598	-0.426159980890903	-0.287922850237562	-0.0825830951721271	0.119111516266479	0.247609211272523	0.280285690382429	0.243440613655521	0.179758676935761	0.118720692523514	0.0719474386464965	0.0398741310002405	0.0192655700722214
-0.127974644611217	-0.185077918644547	-0.252158668674428	-0.325207956134824	-0.395049753702038	-0.445152517364921	-0.452830382965387	-0.394888727311326	-0.26360941750902	-0.0809653300572686	0.101951219590484	0.230906287390514	0.280660270162531	0.263254714334094	0.210734208613361	0.151186358819446	0.100075441757534	0.0617724458327097	0.0352665855830112
-0.176880152623215	-0.231950640112141	-0.292042499649098	-0.351962701292084	-0.402573556509398	-0.430205995434231	-0.418841946988071	-0.354420590833839	-0.234815555372182	-0.0769573223499171	0.0835371089234284	0.206558161164963	0.268057433226889	0.269692700999559	0.23241343250745	0.179766023923196	0.128534105117905	0.0863460823532424	0.0548052972211447
-0.213699199634177	-0.263192690232366	-0.313518901083456	-0.359341387137223	-0.392620240678223	-0.402868294510651	-0.379336251955631	-0.313917836643697	-0.207287354270811	-0.0722868986699555	0.0663976026339331	0.179829243121096	0.247311298037216	0.264584286892541	0.243377024822751	0.201278478204443	0.153991001147499	0.110970895857477	0.076134456985945
-0.238491265305103	-0.28069018406303	-0.320674084968895	-0.353572170631001	-0.37281536250242	-0.370723152869747	-0.340313392651643	-0.277114811634868	-0.18298025079612	-0.0676279767739808	0.0516409574401435	0.154058546203459	0.222850313745435	0.251247791755661	0.244489713881915	0.214397343095924	0.174060373100091	0.133217134288894	0.0973123091070234
