# Supplementary material for: Local polar order controls mechanical stress and triggers layer formation in Myxococcus xanthus colonies
Source: Nat Commun. 2025 Jan 22;16:952. doi: 10.1038/s41467-024-55806-6 (PMC11754464; doi:10.1038/s41467-024-55806-6)
Supplement: Supplementary file 12 — Source Data [file 41467_2024_55806_MOESM12_ESM.zip › Source Data/Figure_3b_theory_Fy_plusOneHalf.csv]

0.0907101818389314	0.111383561627728	0.136330192142775	0.155879121002821	0.165176700498301	0.162689490221361	0.14541360549794	0.108643195525277	0.057783091446907	0.0041756038383361	-0.0328866262776009	-0.0515232404334839	-0.0543140203242383	-0.0522442456373119	-0.0581358598569462	-0.07503393531499	-0.0873609712321298	-0.0833120658456222	-0.0636721698025468
0.121045952588384	0.136692880165121	0.156214642076183	0.173832107587333	0.179523055129714	0.170245365243396	0.150840967097151	0.120125634140986	0.0751640661836923	0.0221239593346351	-0.021233993330704	-0.0492509296297628	-0.0614690593163779	-0.0663071856722184	-0.0718339234935899	-0.0837169989896909	-0.0962638694916152	-0.0980538936651223	-0.0820297259509869
0.155700009809428	0.167761788182079	0.176628528165834	0.1868098650685	0.188484998502571	0.173834485165236	0.149456108418698	0.121607771012476	0.0868371732603076	0.0435532493228208	-0.00210405197663685	-0.0435427077751354	-0.0738065641864485	-0.0928844415852791	-0.103402235020011	-0.111599063958078	-0.118707156424728	-0.118300297971522	-0.102750376209533
0.177913194103423	0.192135671190197	0.195348798496932	0.197382771126909	0.192585819812115	0.174098140434651	0.147187342053359	0.118670646899664	0.0844966864948026	0.0419487560564726	-0.00858471422704686	-0.0619329817249872	-0.1059120731305	-0.131829957644909	-0.141443121951575	-0.142507826761747	-0.137890667210478	-0.125636314869222	-0.105175679576883
0.170344953294496	0.191519610541907	0.199949145573232	0.203397714389862	0.19829641269145	0.18102981487344	0.154495658671744	0.117292305770898	0.0642227660364966	0.00130406537590461	-0.0618673416554297	-0.120872832329205	-0.16470194977542	-0.181902526990047	-0.175768566824591	-0.15721108947187	-0.13355818066212	-0.108931590940561	-0.0872986658679892
0.133370527804623	0.16201414170613	0.183861513717459	0.199130131076248	0.20467573951833	0.195603486502717	0.168402891474433	0.113268201606979	0.0296514288275871	-0.0655955861138303	-0.146952435617696	-0.204218511851299	-0.230514774274304	-0.222827784437773	-0.190487289992426	-0.148877652041649	-0.110178473210304	-0.0818812272964186	-0.0661159007573157
0.0886447734990032	0.121590591029989	0.155215055157518	0.180930198400242	0.196044850670864	0.194348076114333	0.165325189221472	0.0951832639264548	-0.00880329118251903	-0.123097563729316	-0.213169890604111	-0.261461892782123	-0.263209776928374	-0.229357402008721	-0.178031435227001	-0.126099961906349	-0.0841831478043221	-0.0587460077915778	-0.050264454788471
0.0551045474662659	0.0850199700223607	0.118732708476962	0.143437949819998	0.155924727766121	0.153655070554844	0.12620038707178	0.0596743871088218	-0.034501985746319	-0.132156333508385	-0.207344607805357	-0.243096062388577	-0.231300270413215	-0.18965854848977	-0.140388359892064	-0.0956936934134448	-0.0602106725151485	-0.0392851140795379	-0.0350110486109016
0.0310372766386331	0.0485903150771024	0.0683601165952071	0.0818362482768164	0.0864967177701473	0.0826212748496782	0.0641577594022027	0.0223239172619429	-0.0326025480250946	-0.0835194571018189	-0.12356997793302	-0.144637365455042	-0.136184006430691	-0.109545945097548	-0.0801628423066827	-0.0539859714936729	-0.0324137121637305	-0.0194078046041041	-0.0174972901425936
9.72232682638951e-08	2.5736862819169e-07	2.64761165945608e-08	-2.02498548378635e-07	-2.30216432509406e-07	-3.43184205562397e-09	2.12901177141057e-07	1.10194926157681e-07	-9.16290938339708e-08	-2.55220513358482e-07	-7.38212517179328e-08	6.96102218703719e-08	1.17381414622109e-07	-1.05081831550156e-08	-1.27962653325191e-07	-1.10195611326676e-07	6.13879477392593e-09	1.20551137548598e-07	4.13362658692555e-08
-0.0310372562038183	-0.0485902103477891	-0.0683601334365931	-0.0818363854831119	-0.0864968693947647	-0.0826213074364661	-0.0641576787378927	-0.0223238903394124	0.0326024692088418	0.0835192919064924	0.123569908698576	0.144637373266752	0.136184040606913	0.109545911484298	0.0801627466878325	0.0539858861797331	0.0324136895106777	0.0194078434074364	0.0174972875771177
-0.0551047002185256	-0.0850202728428153	-0.118732794473827	-0.143437821533742	-0.155924574052887	-0.153655128389547	-0.126200645677966	-0.0596745503648875	0.0345020106130136	0.13215651410547	0.207344618766338	0.243095936350322	0.231300098769125	0.18965850225779	0.140388428373692	0.0956937457082958	0.0602106144632846	0.039284948253926	0.0350109600812567
-0.0886450000594403	-0.121591066685054	-0.155215170140357	-0.180929958595813	-0.196044569854294	-0.194348144197929	-0.165325586655096	-0.0951835051801852	0.00880335977776112	0.123097895222399	0.213169938847731	0.261461704799449	0.263209507887083	0.229357350164747	0.178031581172179	0.126100078298496	0.0841830735501289	0.0587457488472696	0.050264327558119
-0.133370582233963	-0.162014213087794	-0.18386156009079	-0.199130153080237	-0.204675758649767	-0.195603528958945	-0.168402955714681	-0.113268255028486	-0.0296514607326146	0.0655955735085249	0.146952403670264	0.204218462771412	0.230514719273502	0.22282774646949	0.190487267678296	0.148877628071864	0.110178435617326	0.0818811768162505	0.0661158609922557
-0.170344838820475	-0.191519286835083	-0.199949125328578	-0.20339799024536	-0.19829672107697	-0.181029832665834	-0.154495403200934	-0.117292177909083	-0.0642228959069272	-0.00130442232860168	0.0618672265101333	0.120872928321653	0.16470212204133	0.181902503720178	0.175768365495079	0.157210917167304	0.13355818173306	0.108931758127339	0.0872987168268635
-0.177913103242407	-0.192135403368418	-0.195348787708332	-0.197383010159792	-0.192586085812822	-0.174098161553889	-0.147187132800372	-0.11867054449111	-0.0844968023542079	-0.0419490677685276	0.00858460938246016	0.0619330613240918	0.105912221004311	0.13182993325638	0.141442939929755	0.142507670641532	0.137890664503693	0.12563645846605	0.105175720662273
-0.155700085709349	-0.167761909638654	-0.176628582643218	-0.18680985444575	-0.188484980457401	-0.173834529986258	-0.149456212311621	-0.121607846659859	-0.0868371916569061	-0.0435532160370343	0.00210403211975084	0.0435426403499672	0.073806479473053	0.0928844027384096	0.10340223834504	0.111599061365014	0.118707114545598	0.118300218795472	0.102750325043838
-0.121046191476874	-0.13669338100129	-0.156214759982734	-0.173831854614794	-0.179522761628732	-0.170245433061923	-0.150841375839282	-0.120125884411304	-0.0751639886223903	-0.0221235811092232	0.0212340598605887	0.0492507116505366	0.061468733628146	0.066307131567263	0.0718341206634667	0.0837171571574669	0.0962637865583411	0.0980535818066171	0.0820295787442296
-0.0907103059333359	-0.111383794830343	-0.13633026521652	-0.155879039144606	-0.165176601461068	-0.162689541644482	-0.145413799290984	-0.108643323045347	-0.057783080910093	-0.00417546534693357	0.0328866334323145	0.0515231263857586	0.0543138598992533	0.0522442023052933	0.058135925605472	0.075033984751126	0.0873609166937307	0.0833119126369804	0.0636720884634462
