# Supplementary material for: Local polar order controls mechanical stress and triggers layer formation in Myxococcus xanthus colonies
Source: Nat Commun. 2025 Jan 22;16:952. doi: 10.1038/s41467-024-55806-6 (PMC11754464; doi:10.1038/s41467-024-55806-6)
Supplement: Supplementary file 12 — Source Data [file 41467_2024_55806_MOESM12_ESM.zip › Source Data/Figure_3b_theory_X.csv]

-9.9
-8.8
-7.7
-6.6
-5.5
-4.4
-3.3
-2.2
-1.1
0
1.1
2.2
3.3
4.4
5.5
6.6
7.7
8.8
9.9
