# Supplementary material for: Local polar order controls mechanical stress and triggers layer formation in Myxococcus xanthus colonies
Source: Nat Commun. 2025 Jan 22;16:952. doi: 10.1038/s41467-024-55806-6 (PMC11754464; doi:10.1038/s41467-024-55806-6)
Supplement: Supplementary file 12 — Source Data [file 41467_2024_55806_MOESM12_ESM.zip › Source Data/Figure_3c_experiment_F_std_minusOneHalf.csv]

NaN	NaN	NaN	NaN	NaN	NaN	NaN	NaN	NaN	NaN	NaN	NaN	NaN	NaN	NaN	NaN	NaN	NaN	NaN	NaN	NaN	NaN	NaN	NaN	NaN	NaN	NaN	NaN	NaN	NaN	NaN	NaN	NaN	NaN	NaN	NaN	NaN
NaN	NaN	NaN	NaN	NaN	NaN	NaN	NaN	NaN	NaN	NaN	NaN	NaN	NaN	NaN	NaN	NaN	NaN	NaN	NaN	NaN	NaN	NaN	NaN	NaN	NaN	NaN	NaN	NaN	NaN	NaN	NaN	NaN	NaN	NaN	NaN	NaN
NaN	NaN	NaN	NaN	NaN	NaN	NaN	NaN	NaN	NaN	NaN	NaN	NaN	NaN	NaN	NaN	NaN	NaN	NaN	NaN	NaN	NaN	NaN	NaN	NaN	NaN	NaN	NaN	NaN	NaN	NaN	NaN	NaN	NaN	NaN	NaN	NaN
NaN	NaN	NaN	7.6719818460975	7.72234976759359	7.78722170969153	7.7583280704922	7.48804727481933	7.08659900428507	6.8488717644959	6.7595084863013	6.64338742982914	6.56063687189737	6.50843601833195	6.40863796998366	6.24504103766309	6.16270182082968	6.17636144973468	6.25452230734753	6.35872706147078	6.43975909656659	6.44381726649587	6.45751847163421	6.51573970497872	6.60116561427645	6.67452989080647	6.78869007050714	6.9432106801089	7.16334322783774	7.45803534464909	7.72110318114985	7.79246496552813	7.71783708128843	7.64534285629642	NaN	NaN	NaN
NaN	NaN	NaN	7.95953539360763	8.05356127098801	8.0117843574496	7.74458253612192	7.27872542002002	6.86745002246112	6.64566091027588	6.54097419740431	6.46019362709982	6.4428586331335	6.40323741869632	6.30478422512557	6.19440449256599	6.16416759644278	6.18898882364223	6.25783052656747	6.37652422492785	6.47410258519402	6.50191921956593	6.54324642918318	6.62243121072154	6.69021598115793	6.71513112328926	6.73927916325762	6.79347222968796	6.93554810801432	7.20885538917765	7.5835220447768	7.76950724567814	7.7023016725071	7.57337102113491	NaN	NaN	NaN
NaN	NaN	NaN	8.07999940570991	8.16105646348665	8.00715393986339	7.5488863180936	6.98749658037652	6.62250974656103	6.45162434162097	6.37105839188186	6.34878291098907	6.36364711165309	6.33109890386502	6.24637847986758	6.19279579926376	6.19626016923996	6.2172041057677	6.27543804215837	6.40582268005846	6.50656816431961	6.56304698457734	6.65224203178708	6.78938447498886	6.88142402814641	6.88451023299564	6.7999691536374	6.71372420994503	6.71540932379145	6.91079474121551	7.33703082993717	7.6579565392377	7.66142277333092	7.50773036004046	NaN	NaN	NaN
NaN	NaN	NaN	7.96928494986159	7.94838622999641	7.68123255704409	7.18713619336804	6.73543359825792	6.48937955815405	6.38416663071448	6.33203886060074	6.33554871533646	6.34256596967084	6.32966951194103	6.26722408581493	6.21893416304969	6.21720163819203	6.25246246120717	6.32514491982727	6.43587772236476	6.47784847401195	6.49828705594261	6.59970822642615	6.79407955698642	6.95290321401945	7.00960093116952	6.90332730260157	6.73984972168493	6.62703093562355	6.68951490544039	6.98307143909797	7.33227098661837	7.46294312012942	7.3944611215437	NaN	NaN	NaN
NaN	NaN	NaN	7.58427714194788	7.44309316620979	7.18003973659216	6.86186439165987	6.62321902346005	6.47274035165688	6.38593354995262	6.33945650865706	6.34655517547525	6.34301238880449	6.34166154657405	6.30800638647569	6.27019444798108	6.25787364516723	6.30294984303731	6.36839778950494	6.39601154525872	6.33533500568269	6.29080707069145	6.36591210821001	6.56760726750024	6.78208360325903	6.92385946240484	6.873388132784	6.73881481849538	6.63863816521477	6.63270033250847	6.72153148674291	6.9380663706691	7.13189396890094	7.21040965688153	NaN	NaN	NaN
NaN	NaN	NaN	7.14047872284786	6.99580841496758	6.83295449990817	6.6932758831255	6.58761758201926	6.48380972945415	6.4023195547226	6.35614174840546	6.33838966579691	6.3009879730951	6.28019674164952	6.30250699435802	6.3673928430909	6.40376657298527	6.40367191469515	6.36631172143639	6.27582173812072	6.16735617976254	6.11794854326579	6.16386922720798	6.31491142502104	6.53143969501197	6.72732333497733	6.7560308629928	6.6889922278085	6.63862384402898	6.60629508433077	6.58239565016228	6.69108124016133	6.8774601046955	7.02244916207631	NaN	NaN	NaN
NaN	NaN	NaN	6.85756249742707	6.76665035072522	6.68380140878946	6.63120884121977	6.58113867212632	6.50485451243676	6.41447455343822	6.34332481490223	6.27822846843203	6.21803341679753	6.20078593613548	6.30046260470167	6.48151929203114	6.56960318171067	6.49842971126477	6.3540216942214	6.21072443322536	6.14077849749402	6.12435550576016	6.14333899447182	6.22004732344634	6.37432709531005	6.54805332613911	6.63658175502309	6.63677664396964	6.61534325368866	6.57867057262955	6.54732354441337	6.61588940240133	6.762075893997	6.90659242467368	NaN	NaN	NaN
NaN	NaN	NaN	6.72989564689584	6.67304980506332	6.6111653023986	6.58159557560432	6.55483111817064	6.49861605992879	6.39276044750609	6.29260186724748	6.20647695028503	6.16346716790587	6.17193913283852	6.2944125174519	6.46928329468497	6.54434974714478	6.46960110238377	6.33477820582486	6.2084803421946	6.16119544422161	6.1463849422546	6.15365691512476	6.19698021223298	6.29993520250243	6.42582671550833	6.53761835889269	6.58132099819243	6.57665709108828	6.56092132035656	6.57230750580214	6.63029244492491	6.73422905190674	6.86524681794663	NaN	NaN	NaN
NaN	NaN	NaN	6.60608218781937	6.56841464252596	6.54234795201299	6.55000775374307	6.53596991726839	6.4666310801914	6.33937242143041	6.2361945706206	6.17923033852556	6.17986927346385	6.21003816840838	6.28931786587897	6.36020388638511	6.36048211540069	6.30647834943712	6.23225636447669	6.14229191695938	6.08591873214725	6.05509028863066	6.06819609272701	6.12748838611759	6.23398231987371	6.33751777523789	6.44089308550286	6.50969696294077	6.54281879669058	6.56550808090994	6.60068051420544	6.63779500167012	6.70282864962659	6.81455676695824	NaN	NaN	NaN
NaN	NaN	NaN	6.51843337079875	6.49276835834581	6.48860536734885	6.51142434566423	6.50866633799105	6.43753462677136	6.32325957562004	6.250344731564	6.22838394000977	6.238373828381	6.24787190580358	6.24787147311758	6.22577751224573	6.16982659895046	6.12013761570355	6.06585911620848	5.99454216132096	5.9340219660815	5.89778998134336	5.91442751653427	6.00838183786492	6.16077759916736	6.28995587454892	6.37603477655218	6.42244547628182	6.45395996558235	6.50166825635285	6.55552578753547	6.60038228484685	6.65943554325495	6.75924227562757	NaN	NaN	NaN
NaN	NaN	NaN	6.50770346903727	6.49906285453717	6.49302374743864	6.48873505166198	6.47925080001977	6.42093608190498	6.3393353602065	6.28838300285962	6.27936820358094	6.26966707881299	6.2347842239708	6.16547973800233	6.10279348902012	6.02795621126606	5.96244591823011	5.89440375881417	5.83718723314546	5.80588514711743	5.79667725017789	5.81861536924055	5.93002967369323	6.10534641640807	6.25969729486695	6.32473722189986	6.31763166239395	6.30775012831187	6.37478257798572	6.46056848704408	6.52798371445688	6.58832934746528	6.67716287780003	NaN	NaN	NaN
NaN	NaN	NaN	6.52940757299755	6.53609257492123	6.52666040159636	6.49336299252368	6.45355904302699	6.39053531636893	6.33935486554258	6.29962613458388	6.27719606577371	6.23155633125342	6.15743769895484	6.06027581896953	6.00886060561948	5.94713988174016	5.86247680726745	5.781751602583	5.76121165824572	5.78109695489474	5.80456147896679	5.83125475361701	5.94412191683664	6.11390268425034	6.25987507670723	6.28757672255459	6.22944330025123	6.17916876757923	6.247576601913	6.34785036472031	6.43098889249053	6.49517152244227	6.56835464154773	NaN	NaN	NaN
NaN	NaN	NaN	6.5673891617429	6.59673223505885	6.59904504869373	6.54480531991749	6.4586976969137	6.36615782284817	6.30318160789226	6.23400511189323	6.15889406847561	6.09790737614123	6.06831450331686	6.03040433562864	6.00531738648989	5.92404480863703	5.78886768619328	5.70134912650379	5.74598723268591	5.84866463874429	5.92508821799191	5.9519220041691	6.01385690814046	6.12691713041886	6.23383139694313	6.23916851296095	6.17323984194515	6.12623295040048	6.19218590814431	6.27587393147602	6.33290964589586	6.37870906356423	6.43596487891913	NaN	NaN	NaN
NaN	NaN	NaN	6.70648205187936	6.76322996742523	6.74589962578225	6.6178024469011	6.44665787294655	6.3240266068674	6.23838787405775	6.12914191804005	5.99932896374052	5.93966846185762	5.97915106634319	6.02240111901586	6.00798894006405	5.90245396744077	5.74833891162098	5.68310565478517	5.76628989265304	5.91339154074529	6.00932465723249	6.01579383349625	6.01147492402321	6.08570161314065	6.18377615376451	6.19757971885229	6.14258799984434	6.11493213302241	6.17958616994718	6.25223580800236	6.27715133544147	6.29163364365268	6.32823724160521	NaN	NaN	NaN
NaN	NaN	NaN	6.85225366633313	6.93822302807463	6.88380807774047	6.6565044147219	6.38565611435924	6.23458086560571	6.13751518843386	6.01495332189899	5.87950066365603	5.8442419237664	5.90565640262073	5.96798258986765	5.93558476786613	5.81847375066597	5.68813723093429	5.67076852489332	5.7598590458632	5.90375260672766	5.99799798592918	6.00449455079779	5.97930869092342	6.04649619373711	6.13689485338046	6.15897610803889	6.11859813784328	6.12295081766122	6.19899420111467	6.27023788828716	6.26572775031898	6.23041302926642	6.2230676009848	NaN	NaN	NaN
NaN	NaN	NaN	6.92027700810118	7.03300352407807	6.9306771020091	6.61249514121423	6.2803683149881	6.12047517348795	6.04158632233558	5.94766879343896	5.84054585695756	5.81397100495333	5.82944846715747	5.84340469943208	5.78933399726063	5.69021449260996	5.61901464100914	5.64722543384207	5.70289689336651	5.80049173964943	5.88797083510375	5.93273572777865	5.95051248172644	6.04110704574968	6.13252936372164	6.16565710681647	6.12759910003436	6.13509978958276	6.21276136151673	6.28557480856492	6.27179845104569	6.21087318725707	6.18157238949889	NaN	NaN	NaN
NaN	NaN	NaN	6.86091409848653	6.99901749934135	6.90379919089598	6.56444612413118	6.22034128675863	6.05314062572921	5.98623227334626	5.9221868151633	5.85163428351743	5.82379326303438	5.79173791183466	5.75739813162819	5.70347232602499	5.64667670791239	5.6310113259548	5.66102003968575	5.6666773329248	5.70160284033826	5.76529502937637	5.84574645141575	5.91883607227839	6.03026674486954	6.14290777047756	6.21735844685773	6.1958634994364	6.17123163790524	6.2271469434762	6.29694006573197	6.2862583929489	6.23260210493519	6.21753536248238	NaN	NaN	NaN
NaN	NaN	NaN	6.74777514793341	6.85719440036471	6.78939021161268	6.50940305529615	6.20820609180472	6.03828887349376	5.98098094562567	5.95610877806317	5.93851240227621	5.9169561253597	5.85430057018465	5.77625756748254	5.72655906156341	5.71939777182404	5.76309136611086	5.79670871330121	5.75965144531741	5.7006708979519	5.69467327711626	5.77894839087697	5.91011150776952	6.05171242010422	6.18944669336353	6.2971664368692	6.28072723255844	6.19622855056449	6.20667342659393	6.26029060296509	6.2639357118022	6.24736031444565	6.26095153086004	NaN	NaN	NaN
NaN	NaN	NaN	6.61883327282931	6.66195088681818	6.63333606068215	6.47352864793096	6.25690076736186	6.07975796317543	6.00560637958602	6.01785194185203	6.07533344685306	6.08262703662275	6.00705358260037	5.89374499272733	5.84099517382354	5.85324478411114	5.91683986605292	5.94283193376363	5.88410718654378	5.76723225254802	5.70871034461908	5.77205894244013	5.92916789120871	6.08287572893644	6.21140064692352	6.30348611873552	6.2844783678768	6.19032593924022	6.1845437840099	6.20268300258632	6.18702686232629	6.19120304986991	6.23773191825054	NaN	NaN	NaN
NaN	NaN	NaN	6.53147063843741	6.52083285275994	6.51758983153136	6.45605811278276	6.33704297166168	6.19243444101108	6.10118348900287	6.11567228379299	6.20565811771039	6.21839987409438	6.12962392725555	6.01021405051302	5.95750912190278	5.95372239061818	5.99811345070004	6.01207433368892	5.94267908695339	5.81273920112273	5.75240825683595	5.80387681548903	5.94277173438249	6.0671737169079	6.1552106472633	6.2220812458253	6.22968105672393	6.17643556892336	6.17495818401396	6.16768788783156	6.12758649626518	6.1276044491471	6.18321906878912	NaN	NaN	NaN
NaN	NaN	NaN	6.47993499615675	6.43012477064172	6.42277352299371	6.40650721153327	6.35114773913294	6.27126893053437	6.20449242627804	6.21412242619121	6.28570849915944	6.28499492494877	6.20136551223435	6.11762712629969	6.07171638076109	6.02897671584958	6.02305974657318	6.01289805152604	5.92623891817857	5.81337648864318	5.78876290376065	5.84242883344877	5.93622318446331	6.00169618947669	6.03638291590237	6.1073759190733	6.18883738326812	6.19176695500516	6.16671436640032	6.12851057015376	6.07800020481073	6.06095728518176	6.08643043992009	NaN	NaN	NaN
NaN	NaN	NaN	6.43279777905309	6.34472560590499	6.29645018527314	6.27468023485222	6.23761384078029	6.21273652283274	6.19674494194813	6.23007258377873	6.29165442143913	6.29326371145239	6.23252984289002	6.19147547205848	6.16546741585133	6.13317681075668	6.10685045805954	6.06742144528269	5.95247413016401	5.84971350239977	5.83223151580105	5.87585773327395	5.92884272503652	5.95760761535522	5.96677991442887	6.05779509058423	6.20174625369989	6.23924457960377	6.17168461776927	6.0949042496598	6.0423944251039	6.03144612797036	6.0404579485841	NaN	NaN	NaN
NaN	NaN	NaN	6.38169032477705	6.26032455690134	6.16972483687895	6.13834716685552	6.12392802603162	6.13195927127625	6.13193347288926	6.1588204031301	6.19199153547535	6.19801014429732	6.17383833829546	6.18306114709871	6.19997638806225	6.22208146974589	6.22105033778751	6.18749847136054	6.08000638732782	5.98711798161198	5.94486384174373	5.95198517947655	5.94925076627649	5.9438268894636	5.95276713220747	6.0640524864532	6.24078656896838	6.3209540757931	6.2515446045754	6.13431712878294	6.05980156652603	6.0654317787518	6.09232552349789	NaN	NaN	NaN
NaN	NaN	NaN	6.36624482387189	6.2183436651325	6.09051884635048	6.05153026297733	6.05772946912624	6.08472636417662	6.10097019613562	6.13012379730419	6.13271320578476	6.11376365240546	6.08768600877048	6.10842726628193	6.15141667038399	6.21723632154025	6.27103263535689	6.29411621856592	6.24058228427273	6.1646554692598	6.0894498523932	6.04018524914159	5.97766455175387	5.95334579121805	6.00015195375424	6.13975402348037	6.30782900799697	6.39552201947166	6.33975280345589	6.21071576797678	6.13995290370431	6.17303409540224	6.22685100716733	NaN	NaN	NaN
NaN	NaN	NaN	6.37643120476775	6.18133486628332	6.03657109090635	6.00679336533324	6.0233661691663	6.04494294774629	6.08348986084879	6.1518577177555	6.17151387181747	6.13702653701798	6.09566739055918	6.08490863661739	6.10230128039806	6.15469820187441	6.23378363636555	6.30290022470251	6.3100575914555	6.26609746489206	6.1961966670033	6.12407523392594	6.04987950330934	6.05058061563155	6.15639338572251	6.31071274736684	6.42473571297712	6.45863378229764	6.40171438367374	6.29694457291521	6.24976347407737	6.28492662985662	6.33793236628296	NaN	NaN	NaN
NaN	NaN	NaN	6.47605411015735	6.19956988268128	6.03039358456238	6.01214563271325	6.05147662458617	6.06417029718636	6.1049079956786	6.17786239813874	6.20928657524515	6.18039569792806	6.15130998900434	6.11464106766103	6.09235977582756	6.10738654670727	6.19076420001728	6.2857977621439	6.3351865127173	6.31879249971725	6.28291768540085	6.24763991820115	6.24896345213368	6.32373197647519	6.46875780905959	6.57538195393533	6.56932532930876	6.49042738744551	6.41338536325712	6.36378580080917	6.36862236939525	6.39893046851354	6.42694530322486	NaN	NaN	NaN
NaN	NaN	NaN	6.64875569381176	6.33313280487754	6.13185730452427	6.09973783534422	6.15683902962996	6.16400582396479	6.16602022195179	6.16999431768338	6.17519013189632	6.16673388494809	6.18228745270138	6.17439700210538	6.1584205219625	6.15274456864748	6.22322917605094	6.323217686453	6.39348887633477	6.40058838565222	6.40975720630458	6.43943229079805	6.53216200413067	6.65080726768285	6.7592360240412	6.76018624526144	6.6467488830507	6.50403134074194	6.44445723447018	6.46776568049324	6.51608665696471	6.51640186053901	6.49673406430456	NaN	NaN	NaN
NaN	NaN	NaN	6.7110964418295	6.45977829459551	6.25529530811861	6.18019457124866	6.21876554716106	6.24165019183173	6.22886281030885	6.17062915580089	6.13710020588095	6.13533415336276	6.17539492232339	6.21071425394259	6.24253207186451	6.26793443332943	6.33285987626858	6.41053400021711	6.45086740098022	6.44295190766785	6.4630724422492	6.52722718003878	6.67040209066284	6.79622588072669	6.83868894342767	6.75974519876419	6.61403982025516	6.50889651475093	6.52960717659811	6.62857553257838	6.6930165543695	6.6491431482219	6.57977009025661	NaN	NaN	NaN
NaN	NaN	NaN	6.57200912729861	6.41121511534066	6.26839901881423	6.23301277359827	6.29602110215544	6.33540455480046	6.2935925046955	6.1895183023804	6.12865818723818	6.14975351653668	6.21208951575448	6.27371132791137	6.33170946387545	6.37726019304014	6.42018327164043	6.46258737472202	6.45727908168671	6.42641394337101	6.4318267689288	6.49278336670413	6.63851743793577	6.74301626841945	6.72879443980588	6.64643032110607	6.54807815520507	6.55363271565693	6.68489656632874	6.82910022188138	6.86573229225827	6.78295616220277	6.6888460498005	NaN	NaN	NaN
NaN	NaN	NaN	6.40828419210727	6.27643041301643	6.18181244757782	6.23672964730054	6.39004134443218	6.47738496060656	6.42284319985953	6.3082059269765	6.22271348434284	6.23540485564429	6.29419464649561	6.36006825159171	6.41000023507545	6.4514202025996	6.47348918225891	6.49112394458096	6.44878891224016	6.3961995902248	6.38222204814618	6.43060105273563	6.53001630928243	6.61466279754019	6.6258216730905	6.60739267506914	6.57529146209334	6.6648616367663	6.84116279060084	6.96903886940011	6.97247140179237	6.88792227348464	6.79770966583094	NaN	NaN	NaN
NaN	NaN	NaN	6.34363141237229	6.1879689310381	6.09594805246474	6.20245982876152	6.41685159318278	6.54828746776159	6.52768535564532	6.45853937446175	6.38044168329676	6.35509240136782	6.38557022804248	6.45343071157245	6.4907283257999	6.51162921168495	6.51484377935956	6.51290991736828	6.44212588048825	6.36513737004405	6.34630350275156	6.39117375333076	6.42014250025418	6.49085152004847	6.5904787138758	6.65727587267345	6.67444136847505	6.78194527898145	6.92377277567228	6.99259452018291	6.98304852321386	6.93370609475832	6.87134246534903	NaN	NaN	NaN
NaN	NaN	NaN	NaN	NaN	NaN	NaN	NaN	NaN	NaN	NaN	NaN	NaN	NaN	NaN	NaN	NaN	NaN	NaN	NaN	NaN	NaN	NaN	NaN	NaN	NaN	NaN	NaN	NaN	NaN	NaN	NaN	NaN	NaN	NaN	NaN	NaN
NaN	NaN	NaN	NaN	NaN	NaN	NaN	NaN	NaN	NaN	NaN	NaN	NaN	NaN	NaN	NaN	NaN	NaN	NaN	NaN	NaN	NaN	NaN	NaN	NaN	NaN	NaN	NaN	NaN	NaN	NaN	NaN	NaN	NaN	NaN	NaN	NaN
NaN	NaN	NaN	NaN	NaN	NaN	NaN	NaN	NaN	NaN	NaN	NaN	NaN	NaN	NaN	NaN	NaN	NaN	NaN	NaN	NaN	NaN	NaN	NaN	NaN	NaN	NaN	NaN	NaN	NaN	NaN	NaN	NaN	NaN	NaN	NaN	NaN
