# Supplementary material for: Local polar order controls mechanical stress and triggers layer formation in Myxococcus xanthus colonies
Source: Nat Commun. 2025 Jan 22;16:952. doi: 10.1038/s41467-024-55806-6 (PMC11754464; doi:10.1038/s41467-024-55806-6)
Supplement: Supplementary file 12 — Source Data [file 41467_2024_55806_MOESM12_ESM.zip › Source Data/Figure_3c_experiment_F_std_plusOneHalf.csv]

NaN	NaN	NaN	NaN	NaN	NaN	NaN	NaN	NaN	NaN	NaN	NaN	NaN	NaN	NaN	NaN	NaN	NaN	NaN	NaN	NaN	NaN	NaN	NaN	NaN	NaN	NaN	NaN	NaN	NaN	NaN	NaN	NaN	NaN	NaN	NaN	NaN
NaN	NaN	NaN	NaN	NaN	NaN	NaN	NaN	NaN	NaN	NaN	NaN	NaN	NaN	NaN	NaN	NaN	NaN	NaN	NaN	NaN	NaN	NaN	NaN	NaN	NaN	NaN	NaN	NaN	NaN	NaN	NaN	NaN	NaN	NaN	NaN	NaN
NaN	NaN	NaN	NaN	NaN	NaN	NaN	NaN	NaN	NaN	NaN	NaN	NaN	NaN	NaN	NaN	NaN	NaN	NaN	NaN	NaN	NaN	NaN	NaN	NaN	NaN	NaN	NaN	NaN	NaN	NaN	NaN	NaN	NaN	NaN	NaN	NaN
NaN	NaN	NaN	7.40745879582606	7.35197328196042	7.3172551238778	7.35153206387965	7.43681251268303	7.51074089847603	7.57726920860977	7.64824107807614	7.70890236429727	7.75859565796393	7.81274585498025	7.88363883568264	7.91715710559854	7.88003712041287	7.80689408988079	7.71576243574728	7.66295485153089	7.66323258765924	7.68282981923166	7.72879994625265	7.68622588602176	7.52360287816448	7.40498162851364	7.42455561315393	7.44655018460088	7.45406774185171	7.51290111196012	7.57810033608632	7.53710528495739	7.41483213394211	7.30258019657056	NaN	NaN	NaN
NaN	NaN	NaN	7.38703669735083	7.37948684285992	7.37003415157066	7.42173519012199	7.5185501436292	7.56467090260619	7.58560442471192	7.62201139152668	7.61461899174738	7.65223425436638	7.78511591308529	7.93942945657273	8.02972127200801	8.01908489780255	7.94459806933867	7.86672939506629	7.83258519748543	7.83249191225698	7.83989614345296	7.8655075288484	7.77324579200602	7.56004834232727	7.51684379962559	7.65497039723735	7.62576498912412	7.48590458612902	7.47964687953835	7.51631794274808	7.45560669243037	7.354721054851	7.26768799169206	NaN	NaN	NaN
NaN	NaN	NaN	7.38562904113512	7.4206104878938	7.44125843278506	7.48373910954077	7.51906009656688	7.50484823916666	7.53280680282571	7.61612554096918	7.58772330034517	7.54988832730598	7.66670254359977	7.89429497600069	8.09406787803314	8.15178058987548	8.10587352515035	8.05308392481614	8.01458896926053	7.97149810690549	7.91910066345051	7.87990971638186	7.75440647357447	7.55901060092604	7.61298551450127	7.85329451311838	7.82789583176659	7.60864883740295	7.51378041198059	7.45445194149024	7.36581876112196	7.30927270661942	7.25338361039599	NaN	NaN	NaN
NaN	NaN	NaN	7.40211251226043	7.42376581476621	7.45824449176042	7.48404671751604	7.4758365938303	7.46405306638717	7.53357648904643	7.6512168094815	7.61703712715439	7.47209180372031	7.48429395323522	7.71691485191328	8.00519335172927	8.15043853378206	8.18257507425066	8.18262014557176	8.11982189568479	7.98927869704399	7.88570186858671	7.84890636648378	7.7747399535588	7.65115737565136	7.70883185895068	7.88780072564327	7.86102774044092	7.70349717087782	7.60955920747712	7.45344059886203	7.30153862925739	7.25452923753964	7.21732095428897	NaN	NaN	NaN
NaN	NaN	NaN	7.42991296781972	7.41592492829793	7.46057454313033	7.5157510226459	7.52302379490328	7.52833095617017	7.59222942026716	7.673550667796	7.61436202123622	7.42386090315913	7.37094619649092	7.56382169596959	7.8566162093433	8.02918017525807	8.10843715664921	8.15335352797119	8.11395964888932	7.96629107438257	7.85345944840973	7.85998819968602	7.88539642065592	7.8424757475984	7.81648068746193	7.82641186232769	7.76578836102938	7.67113333040607	7.58736353479309	7.42116886087033	7.28983839375927	7.25122505305947	7.19784006977556	NaN	NaN	NaN
NaN	NaN	NaN	7.42157954282319	7.4122491903592	7.44516382099242	7.51000837949691	7.5579795497267	7.58637867423376	7.59952149599133	7.60323194445957	7.52341476822264	7.37174691465872	7.34250251445118	7.53577165358032	7.81925572115732	7.98867763083613	8.08410750867738	8.16469529470589	8.18465823710526	8.07268704365431	7.94606681599323	7.9475675753305	7.99255660068876	7.95438099031375	7.86816588203359	7.79401878234392	7.71186800285923	7.59699578517174	7.47514842822042	7.36505052435789	7.32885061508713	7.31230830895961	7.22148703513806	NaN	NaN	NaN
NaN	NaN	NaN	7.32472140860708	7.35789430910382	7.35475297969501	7.36542721747172	7.44206141486338	7.51053747909343	7.4936881016113	7.46138327397126	7.39231431869274	7.29108768873084	7.32465378492172	7.59499034715486	7.95395759963261	8.18642439529591	8.30959663340439	8.40657026499087	8.45538870995621	8.36059883235463	8.19558295635496	8.12434364712739	8.07130765350037	7.93378021557777	7.79932239796906	7.72894738153202	7.66353568060892	7.539531807457	7.40891632329747	7.33504944684692	7.31660729106999	7.29185737478983	7.22168043189673	NaN	NaN	NaN
NaN	NaN	NaN	7.1761345769488	7.28313298717861	7.28870918465876	7.27245488503435	7.33893408536765	7.36137734941381	7.31237016624855	7.32747500413313	7.31612913849167	7.24436929457981	7.31417742133614	7.65039897336415	8.08284842416283	8.37773820033939	8.51390528003516	8.60708684059017	8.67870960162118	8.64660692350345	8.50853673813296	8.36689308986934	8.17568517250348	7.92606109834737	7.75754948331538	7.71073400515797	7.67039618140973	7.58380119825852	7.49833849359155	7.41197425311704	7.31478581975531	7.23902867833736	7.21544005895619	NaN	NaN	NaN
NaN	NaN	NaN	7.11192327349497	7.25269603284968	7.27429921017533	7.26899094007506	7.27878430422562	7.1835196542966	7.10761165210782	7.18880956077612	7.24704288988407	7.23086152546234	7.33770556948566	7.66922623652658	8.05268710552009	8.29684133243373	8.41399897107086	8.52783774240555	8.66347410987546	8.74520081202611	8.72358021433337	8.61061460108686	8.38255802780742	8.1045083276059	7.90139983148479	7.81655946826695	7.74089447596058	7.68104042874051	7.6739158073806	7.60270701541529	7.44591480380235	7.30726763964284	7.26583470968835	NaN	NaN	NaN
NaN	NaN	NaN	7.11253773709026	7.21149860294725	7.20608552579429	7.19250211548366	7.12906279497455	6.92334866379495	6.81965660278127	6.93246997741998	7.05933648210156	7.14366500170038	7.31740408271161	7.60447833641102	7.87719692538422	8.05190301482253	8.17466040979211	8.3294713578457	8.53119930783233	8.68654668283278	8.75156538998067	8.73641511630827	8.62270711133968	8.42827277283731	8.19112455898946	7.97849850757563	7.78874875691335	7.69984229621056	7.74666068539587	7.76616461090587	7.64598613552891	7.46940867936085	7.38555314440544	NaN	NaN	NaN
NaN	NaN	NaN	7.11701258868638	7.11826758215898	7.05262587702843	6.99980634007665	6.88824483671272	6.67050164777925	6.57485516075662	6.68812514303209	6.850303544451	7.01575817279136	7.2532560269865	7.52412579274838	7.74630013937398	7.91640014612661	8.05039045646635	8.20861820576026	8.44783785666651	8.64778190605618	8.71216330926203	8.69158662583963	8.64937419278771	8.55191125002548	8.35954011069879	8.09769922348433	7.83427598606589	7.69250812227899	7.72818933637676	7.80424751214741	7.7393388234581	7.56984098058184	7.50559034574199	NaN	NaN	NaN
NaN	NaN	NaN	7.15327461246518	7.06253397089554	6.9079446412636	6.78057127237571	6.65970915712138	6.5288310794889	6.49385620364589	6.61552739980187	6.79877447502324	7.00476259039322	7.25307272352234	7.5317956887489	7.7866540959705	7.98126991050344	8.10766518505637	8.25204555461147	8.51187930448784	8.75678085599402	8.80131195877151	8.65939762610256	8.52377679366531	8.44600764937853	8.37509701771279	8.21704263135185	7.97147903501728	7.74987583190344	7.67104998833829	7.69438530163001	7.67981004265854	7.60467738550351	7.63121076350982	NaN	NaN	NaN
NaN	NaN	NaN	7.13948780174993	7.00394867562381	6.78798388314476	6.61673556187754	6.53201905639976	6.49934079691656	6.51465684127591	6.62697618231418	6.81289502759156	7.04096112853059	7.28680226905327	7.58354542795783	7.88455539711379	8.11642566519479	8.28913881936707	8.46638085735346	8.71567121539353	8.95195760729735	8.9852516351772	8.76389420705749	8.50980915927027	8.39645417596179	8.38612604031159	8.31733994521774	8.10316354999268	7.81316755010858	7.60526759588241	7.55681691142591	7.62270705127771	7.68340255831443	7.76078422569963	NaN	NaN	NaN
NaN	NaN	NaN	7.02036284917781	6.86505964523167	6.65249052835976	6.50519065034288	6.46318281150355	6.48673148799602	6.5405352894799	6.64430917574002	6.80263594562137	6.99982585797531	7.23136894084232	7.54876626874244	7.90504333112012	8.22123003995879	8.49587991715336	8.73960820345227	8.96770343900622	9.12283480701409	9.09086984700883	8.84848380050979	8.56409155431458	8.39908694658405	8.35977424155266	8.3175344480521	8.10182981377987	7.78262636875852	7.51632072857427	7.44559438041975	7.61044724767421	7.82284171932513	7.89873711182795	NaN	NaN	NaN
NaN	NaN	NaN	6.90367308529242	6.7693074369804	6.5690350709757	6.41591833799126	6.3717072261442	6.42427164530169	6.52835749899233	6.65199331315817	6.77214501791083	6.90813379795402	7.12321710590963	7.45966950801042	7.86459841411544	8.25803130085306	8.62341241640707	8.95646602853937	9.20548394339969	9.2806513045681	9.14966426516014	8.87264787947477	8.59547609404829	8.38538731894188	8.27367498011902	8.21409237633396	7.98953736609292	7.6872659191385	7.43003805828561	7.36149760920094	7.58146584750989	7.90004932124313	7.9712312346557	NaN	NaN	NaN
NaN	NaN	NaN	6.81793975715916	6.74337764799584	6.53958852809594	6.34309017928685	6.28448564790923	6.36432659462997	6.50987511928217	6.65398499608909	6.7582440322639	6.87523803967921	7.09760663508797	7.43369777515458	7.83207373987628	8.22744125497511	8.61152653350686	9.01944623563837	9.3467520063666	9.41471725732142	9.22578356678464	8.92549446089446	8.65703856727044	8.40975872217196	8.22322018431675	8.10931412081875	7.86989089366328	7.59196162253015	7.39247515490945	7.36938122668959	7.62148699391317	7.98295986486821	8.05783863356285	NaN	NaN	NaN
NaN	NaN	NaN	6.69785732992076	6.65735277114572	6.47924878954411	6.29834414827169	6.26709472881519	6.3781252450864	6.54768505173125	6.6885860643903	6.777979538789	6.89843095325499	7.13326255416728	7.45175349265637	7.79904774140722	8.14249750372072	8.48767280542978	8.90611997445793	9.28892682814599	9.38066275458131	9.18704393557814	8.92240824942538	8.68231925642125	8.4205376690747	8.20990368685666	8.07785529461887	7.85029356164037	7.60143707594554	7.47203296155415	7.47126259118703	7.680886584686	8.00696514124792	8.09034062194189	NaN	NaN	NaN
NaN	NaN	NaN	6.5804684809717	6.53431578160328	6.39817521842015	6.28219879062672	6.28886808660592	6.40795879127309	6.59401300066249	6.74867976660942	6.83283966906822	6.93391353634921	7.1376134615213	7.40869774036094	7.68849690575697	7.96723990202646	8.26468310605731	8.64689770780977	9.01455060079929	9.10825180456342	8.96564658911425	8.80312122024346	8.62317103870793	8.36565989413506	8.13571229016755	7.98487471860113	7.79215641194649	7.61151331662551	7.56569075017681	7.56822148671723	7.67815509311929	7.91237713436491	8.01280057406107	NaN	NaN	NaN
NaN	NaN	NaN	6.52812873868548	6.4684071630947	6.34458653612235	6.28108852031117	6.32333608197741	6.4330027270967	6.60637919576065	6.76782306679604	6.85545039764595	6.94731110489102	7.11908682579028	7.3371224724367	7.55538099267747	7.76323555035182	7.99004488002099	8.29729486983206	8.60549162479104	8.69953377480472	8.65647269440045	8.6332599131285	8.53997498652164	8.31353571754985	8.07556355222163	7.87935883731146	7.66875265206236	7.51826385072097	7.5297367647691	7.58783740217057	7.65738161763457	7.77750636017909	7.87596682989398	NaN	NaN	NaN
NaN	NaN	NaN	6.5290414579147	6.46717661367538	6.35468500943624	6.33275484678768	6.42035302906267	6.52167417906173	6.63597915077057	6.76280997356501	6.84764789134985	6.95103599201959	7.12582631637163	7.33853439263376	7.55023520830753	7.70161381032297	7.8266694019149	8.04534104486896	8.30245062916586	8.40607442518976	8.42962577833954	8.45574465235838	8.38669016858307	8.21416292259228	8.06962529164765	7.92210373265358	7.68103363805284	7.46579082221133	7.44216596208411	7.55159371621964	7.64093671134942	7.67134541458379	7.74406044453671	NaN	NaN	NaN
NaN	NaN	NaN	6.54627857553262	6.50073895234358	6.42664075766541	6.43952349775194	6.56385084188941	6.65523267945489	6.69355545005014	6.7812302150583	6.89285545832193	7.02061620315396	7.20531168900406	7.43635696554696	7.66229218208929	7.77601771928485	7.81801768966268	7.97520318405036	8.20073350336108	8.30802365027081	8.31496842003869	8.25710571373592	8.126916376424	8.02667721119223	8.05241303277035	8.02331320230979	7.79733164165608	7.52186994566434	7.44584587890819	7.56740091504895	7.68929242304472	7.73129259707707	7.79610069271967	NaN	NaN	NaN
NaN	NaN	NaN	6.56049210332714	6.53856703903346	6.49357594686635	6.51929068550729	6.65468570964525	6.73652413004133	6.74296639757889	6.8169706037008	6.97293528625189	7.14103338762522	7.33342425919624	7.55558659964758	7.74237810855974	7.81073613597799	7.83755319666761	7.98516146355655	8.17317604115264	8.25404264198715	8.2184243553398	8.06998869684995	7.874078640738	7.8455941428868	8.00783289144467	8.03459996617838	7.84046769911225	7.60812965779712	7.57083663823227	7.71205133335427	7.86378713237542	7.9665621577837	8.0250918946246	NaN	NaN	NaN
NaN	NaN	NaN	6.55545995323712	6.56831370115726	6.54088477569782	6.56003235053062	6.6790686661151	6.74365227354914	6.745190586474	6.80891862134242	6.98718175119442	7.1995329122974	7.40263065254959	7.60793038321232	7.75166239323538	7.76912608323631	7.79439717404978	7.93574203493142	8.06390803351411	8.07344841267695	7.99461668511343	7.83525299903613	7.66176351284786	7.68877362466298	7.86610399790124	7.87003898200132	7.76548046029649	7.71445632450645	7.76808937059161	7.89146550225057	8.03153399897658	8.15950661489885	8.21910826677296	NaN	NaN	NaN
NaN	NaN	NaN	6.56652067821992	6.61949075060905	6.60610501193124	6.60311430067866	6.66988902248441	6.7037215432792	6.70457930315186	6.75096729010221	6.90935718213849	7.14012931998176	7.36287553037405	7.57662925069517	7.70192680363403	7.6858249034858	7.70478538408908	7.80094040434846	7.8469836535595	7.79866265796732	7.71974935066924	7.61516803643623	7.52391012628371	7.56015700048562	7.65792777789657	7.64050580766562	7.66327443730891	7.79452048456949	7.91283349390578	8.00180391865525	8.11999563034191	8.24629511771883	8.29663988905647	NaN	NaN	NaN
NaN	NaN	NaN	6.59842641135199	6.64011551465162	6.64410849922194	6.65941786612818	6.71463916991462	6.73516015978268	6.71673229589965	6.72738125274325	6.83146799512617	7.0174194495427	7.22944273650849	7.4515185670995	7.58095961675541	7.60674686842254	7.66788449372254	7.70352072473235	7.67987633169477	7.64421070001201	7.61980519751595	7.55284854388253	7.49249962979684	7.49474282907932	7.51100679650576	7.49411608699771	7.58661104238745	7.77271361463515	7.90914189675226	8.00811783564501	8.14054109352152	8.24769497011222	8.23008795102452	NaN	NaN	NaN
NaN	NaN	NaN	6.6586840565065	6.65168503998199	6.64301601702542	6.68878018771429	6.78281609734599	6.83072647896836	6.81957087319548	6.80097955367998	6.84076179598675	6.94572103566922	7.0963768544766	7.2838369054896	7.42046754996186	7.51521120480089	7.64459305284762	7.7007721861616	7.70669330531988	7.72378461957664	7.72231853537842	7.64173141778563	7.57526952661654	7.55845863288159	7.52002077327393	7.47573098091079	7.55810661972306	7.71146984264852	7.83941247386165	7.96166251480281	8.07150529805882	8.1084309589577	8.02306588112428	NaN	NaN	NaN
NaN	NaN	NaN	6.70295141922267	6.68348125506284	6.67325908423026	6.73637242440409	6.85387508847602	6.93714491675609	6.98003941256697	6.9709050894845	6.97390723969723	7.02633516814269	7.12017022509758	7.24143868776016	7.332780163639	7.4110071578206	7.56945796421086	7.76187311022972	7.90841601655097	7.96590660147197	7.91797152977315	7.78891890376937	7.70993694423825	7.70156760129695	7.66446678522152	7.59622776031134	7.61851242387619	7.69747601323025	7.78771287364831	7.87600797429019	7.89812925791461	7.86693691213762	7.81423245449269	NaN	NaN	NaN
NaN	NaN	NaN	6.73299385957409	6.75132815394575	6.78363367071102	6.85747263056374	6.95198762757372	7.03752315076134	7.13249628014275	7.17196545465435	7.2033766322526	7.25801020848785	7.3326261481715	7.40405268744203	7.40848681889592	7.40421077046704	7.55187645886139	7.83932801606142	8.05745555941437	8.10802245008308	8.03482108664264	7.90284268581777	7.81846133630145	7.82428807178798	7.84325975970942	7.79426244084635	7.76323085466284	7.77772998459204	7.81601801092192	7.8279048331027	7.77218635192438	7.72377321064131	7.73862901164261	NaN	NaN	NaN
NaN	NaN	NaN	6.8180906043528	6.85823563222407	6.91627139995894	6.97894829043573	7.02145724946135	7.06970764453381	7.17204176666142	7.29798791715794	7.43989818552469	7.52532826436299	7.57876045145917	7.62846346036378	7.59901558040624	7.55248442954814	7.63966230056989	7.84200635239492	7.992204075271	8.03766765458313	8.0269537584544	7.96909496825127	7.90898826344149	7.93460609788446	8.00436607016056	7.96533870402021	7.89189679016746	7.87705173515933	7.87245361633771	7.82088515949937	7.76277837049924	7.73736050314993	7.75284548285138	NaN	NaN	NaN
NaN	NaN	NaN	6.91180989421891	6.93027417414676	6.9455928175539	6.96818338726744	6.98314369678984	7.00784363651681	7.09730582640299	7.28017551537408	7.51457022217821	7.65147856163691	7.70183962157516	7.75175818884534	7.76844238905531	7.77029043717123	7.83278373759357	7.93830426250051	8.00280095612823	8.0322813760516	8.04333103712851	7.9954702835026	7.93626040406308	7.9835353893574	8.05819945208346	7.98854542495393	7.88774896483932	7.86711274891697	7.84303461348286	7.77941603424399	7.76890024345954	7.7804663048735	7.78725699846693	NaN	NaN	NaN
NaN	NaN	NaN	6.93041134670309	6.92242497549386	6.89864042937251	6.89362747862148	6.90710503332893	6.93357913999815	7.00911719231688	7.16844551768177	7.39974380684508	7.58395772466134	7.66967565100868	7.74873590148042	7.83053391146884	7.91150043916325	8.03800143167911	8.17744371778686	8.22241619583013	8.20243470405799	8.14198211800018	8.0078784176272	7.89420565193956	7.91664287126644	7.95499059104274	7.87058706858706	7.7878255080625	7.77803063276058	7.76644064968209	7.73012005550841	7.74437040098583	7.77159747979612	7.7877848013995	NaN	NaN	NaN
NaN	NaN	NaN	NaN	NaN	NaN	NaN	NaN	NaN	NaN	NaN	NaN	NaN	NaN	NaN	NaN	NaN	NaN	NaN	NaN	NaN	NaN	NaN	NaN	NaN	NaN	NaN	NaN	NaN	NaN	NaN	NaN	NaN	NaN	NaN	NaN	NaN
NaN	NaN	NaN	NaN	NaN	NaN	NaN	NaN	NaN	NaN	NaN	NaN	NaN	NaN	NaN	NaN	NaN	NaN	NaN	NaN	NaN	NaN	NaN	NaN	NaN	NaN	NaN	NaN	NaN	NaN	NaN	NaN	NaN	NaN	NaN	NaN	NaN
NaN	NaN	NaN	NaN	NaN	NaN	NaN	NaN	NaN	NaN	NaN	NaN	NaN	NaN	NaN	NaN	NaN	NaN	NaN	NaN	NaN	NaN	NaN	NaN	NaN	NaN	NaN	NaN	NaN	NaN	NaN	NaN	NaN	NaN	NaN	NaN	NaN
