# Supplementary material for: Local polar order controls mechanical stress and triggers layer formation in Myxococcus xanthus colonies
Source: Nat Commun. 2025 Jan 22;16:952. doi: 10.1038/s41467-024-55806-6 (PMC11754464; doi:10.1038/s41467-024-55806-6)
Supplement: Supplementary file 12 — Source Data [file 41467_2024_55806_MOESM12_ESM.zip › Source Data/Figure_3f_layerNumber.csv]

-7.5	1
-7.25	1
-7	1
-6.75	1
-6.5	1
-6.25	1
-6	1
-5.75	1
-5.5	1
-5.25	1
-5	1
-4.75	1
-4.5	1
-4.25	1
-4	1
-3.75	1
-3.5	1
-3.25	1
-3	1
-2.75	1
-2.5	1
-2.25	1
-2	1
-1.75	1
-1.5	1
-1.25	1
-1	1
-0.75	1
-0.5	1
-0.25	1
0	1.5
0.25	2
0.5	2
0.75	2
1	2
1.25	2
1.5	2
1.75	2
2	2
2.25	2
2.5	2
2.75	2
3	2
3.25	2
3.5	2
3.75	2
4	2
4.25	2
4.5	2
4.75	2
5	2
5.25	2
5.5	2
5.75	2
6	2
6.25	2
6.5	2
6.75	2
7	2
7.25	2
7.5	2
