# Supplementary material for: Local polar order controls mechanical stress and triggers layer formation in Myxococcus xanthus colonies
Source: Nat Commun. 2025 Jan 22;16:952. doi: 10.1038/s41467-024-55806-6 (PMC11754464; doi:10.1038/s41467-024-55806-6)
Supplement: Supplementary file 12 — Source Data [file 41467_2024_55806_MOESM12_ESM.zip › Source Data/Figure_3f_traction.csv]

-7.5	6.86496812611552	5.46236243400464
-7.25	6.82830423316362	5.60726919892944
-7	6.96965756893026	5.8933718556134
-6.75	7.14518287358215	7.6652521588178
-6.5	7.19610944662139	7.01192844278355
-6.25	6.81436048115986	5.99221098198124
-6	6.87003551820168	6.46434814227597
-5.75	7.08275430832153	5.82121219868681
-5.5	7.12566287516592	6.21865024053249
-5.25	7.15525343665193	6.19769277262515
-5	7.14529669287342	6.37087155076476
-4.75	7.22520501357354	6.15594161874818
-4.5	7.25170209634648	6.64399317529654
-4.25	7.27435455818788	6.57719576868436
-4	7.07722269171411	5.96297366422699
-3.75	7.25108133878069	6.14975353036278
-3.5	7.19753675679942	5.73570970317025
-3.25	7.3882016799932	6.07294385925456
-3	7.53828128146525	6.23785310054468
-2.75	7.70029862885284	6.73715061949054
-2.5	7.7224099751235	6.26282823769558
-2.25	7.84196902068579	6.37886302176253
-2	8.24616056112226	6.56172116182931
-1.75	8.38750722342006	6.83674513960726
-1.5	8.74862440320681	7.26881006020354
-1.25	9.01381799716632	8.11477691603156
-1	9.23495789675034	7.19727462704144
-0.75	9.67845934231613	7.94800216114504
-0.5	10.2401178831479	8.1730549895069
-0.25	10.9925713214757	8.57046947963309
0	12.0352661291044	9.09683983490111
0.25	12.6864971021977	9.60388524836205
0.5	12.6118301823331	9.73787658989455
0.75	12.6697741815551	9.71189462612899
1	12.6408635328566	10.2641004607673
1.25	12.6253958260445	10.2525409282966
1.5	12.4454929556761	10.2163175318748
1.75	12.5641768913518	10.2627325364801
2	12.2553179215199	9.78048698513532
2.25	12.4099288415764	9.59926898873196
2.5	12.2430284477178	9.80447591432432
2.75	12.3295794501977	10.2682429544099
3	12.0538126755904	10.0528201485279
3.25	11.957957716323	9.79347562125909
3.5	11.8984476043794	9.80534245469997
3.75	11.855927667459	9.72527888394756
4	11.7001547034781	9.55886466082641
4.25	11.5232516142909	9.68263890186979
4.5	11.3136767680228	9.29160836961454
4.75	11.062614348901	9.05492156757701
5	11.0931410393242	9.51505328739298
5.25	10.8685757290596	9.4874830308277
5.5	10.6304887870568	9.47857591641722
5.75	10.5426684245773	9.30088261395794
6	10.4220439038287	8.7018368367468
6.25	10.6188307045714	9.32533593702509
6.5	10.4586391050512	9.12471073130264
6.75	10.3248949729983	9.02964992892946
7	10.0591335121226	8.6122756143859
7.25	10.1653563508688	8.82362997703301
7.5	10.1237114065439	9.15699397984666
