# Supplementary material for: Local polar order controls mechanical stress and triggers layer formation in Myxococcus xanthus colonies
Source: Nat Commun. 2025 Jan 22;16:952. doi: 10.1038/s41467-024-55806-6 (PMC11754464; doi:10.1038/s41467-024-55806-6)
Supplement: Supplementary file 12 — Source Data [file 41467_2024_55806_MOESM12_ESM.zip › Source Data/Figure_4c_nonreverse.csv]

0	1	1.90498440847794e-15
0.25	0.847404334232371	0.0443661457332867
0.5	0.573469730936754	0.121163072024254
0.75	0.396425807438337	0.168615129692099
1	0.337354087835817	0.182621347881149
1.25	0.32348877784985	0.185195174357503
1.5	0.316350998426289	0.186727072090684
1.75	0.309957549893873	0.187599590457868
2	0.304226995720107	0.187130805514238
2.25	0.299147674405306	0.186197748859835
2.5	0.294607789880166	0.185457414642783
2.75	0.290226073259236	0.184350155797459
3	0.285347621575937	0.182411281802602
3.25	0.279492717672343	0.180156107677583
3.5	0.273300357385441	0.178102836533092
3.75	0.267897010656017	0.176781445653925
4	0.263147102909739	0.176244540806996
4.25	0.258489156842654	0.175791044948415
4.5	0.253919551753685	0.175100021143929
4.75	0.249910617807586	0.174591529836208
5	0.246661800980722	0.173731865863097
5.25	0.243166208765787	0.172061389793009
5.5	0.238128739057356	0.170289511335925
5.75	0.231748371919404	0.168910641715269
6	0.225459898172659	0.168322660756325
6.25	0.22035878044656	0.16830435467168
6.5	0.216737224067225	0.167519406543618
6.75	0.213875061065672	0.165617641399745
7	0.210276502881936	0.163495545833954
7.25	0.20586949339308	0.161876812478308
7.5	0.201347621971108	0.161140086229403
7.75	0.196847271032196	0.160540700157456
8	0.192466922276108	0.158249066383032
8.25	0.188078600765874	0.154797367165582
8.5	0.183802041087466	0.152919374682581
8.75	0.179808432934463	0.152282502850257
9	0.17630573110231	0.150142595035569
9.25	0.173777737993192	0.147105880862025
9.5	0.171672595233056	0.145844126139429
9.75	0.168362442576221	0.145890484622862
