# Supplementary material for: Local polar order controls mechanical stress and triggers layer formation in Myxococcus xanthus colonies
Source: Nat Commun. 2025 Jan 22;16:952. doi: 10.1038/s41467-024-55806-6 (PMC11754464; doi:10.1038/s41467-024-55806-6)
Supplement: Supplementary file 12 — Source Data [file 41467_2024_55806_MOESM12_ESM.zip › Source Data/Figure_4c_reverse.csv]

0	1	2.13266878738e-15
0.25	0.846221143200624	0.0167527258939835
0.5	0.558338075931	0.0452549584069828
0.75	0.355161782221617	0.0641477448853294
1	0.271005444387342	0.0705426905972003
1.25	0.241429843126168	0.0708770323137139
1.5	0.225497363138317	0.06962820626147
1.75	0.21273132565581	0.068637503743602
2	0.201795646780277	0.0684029234326112
2.25	0.192571052320003	0.0688832039643485
2.5	0.184315730118958	0.0698774745805476
2.75	0.176078410076839	0.0707190884437984
3	0.167855988792018	0.0709444377269871
3.25	0.160053698970486	0.0708838844221243
3.5	0.152955268334706	0.0709630210122885
3.75	0.146326096798011	0.0715145310434338
4	0.139793244657968	0.0723509589555593
4.25	0.133570923621476	0.0730055824814923
4.5	0.12809271927839	0.0733450585192683
4.75	0.123239153456454	0.073743525211432
5	0.118463391019869	0.0744920079521662
5.25	0.113776291210591	0.0751500258114552
5.5	0.109750382888242	0.0750489852519414
5.75	0.106392280922551	0.074447171572838
6	0.103422235184173	0.0738403395689739
6.25	0.100685118812634	0.0737024466397877
6.5	0.097940676675169	0.0738386281494065
6.75	0.095135898596538	0.0735089244374835
7	0.0924719522289855	0.072774879768259
7.25	0.0899528520662724	0.0722049991901084
7.5	0.0873190475628634	0.0719866528214781
7.75	0.0844541750749468	0.0719346361939283
8	0.081897854627902	0.0713489682206415
8.25	0.079920456762862	0.0698795669458416
8.5	0.0781987599045435	0.0682892331860232
8.75	0.0762792697270118	0.0677833963440194
9	0.0739303199530646	0.0686570089887705
9.25	0.0714566450304029	0.0704368541488734
9.5	0.0691798111628808	0.0726646949346721
9.75	0.0672512999185411	0.0743497782244388
