# Supplementary material for: Local polar order controls mechanical stress and triggers layer formation in Myxococcus xanthus colonies
Source: Nat Commun. 2025 Jan 22;16:952. doi: 10.1038/s41467-024-55806-6 (PMC11754464; doi:10.1038/s41467-024-55806-6)
Supplement: Supplementary file 12 — Source Data [file 41467_2024_55806_MOESM12_ESM.zip › Source Data/Figure_4e_nonreverse.csv]

0.0001	NaN	0
0.000125892541179417	NaN	0
0.000158489319246111	NaN	0
0.000199526231496888	NaN	0
0.000251188643150958	NaN	0
0.000316227766016838	NaN	0
0.000398107170553497	1265555.57789465	152375.567000332
0.000501187233627273	788329.03761128	122257.771931743
0.000630957344480193	488971.538428663	84584.3749567141
0.000794328234724281	304356.551518091	59322.3733075271
0.001	188343.758133601	37497.3004391022
0.00125892541179417	114394.017626474	24924.4192059917
0.00158489319246111	71564.9197898117	16765.9882190483
0.00199526231496888	43942.0748355575	9849.44753868163
0.00251188643150958	29692.1583842731	6430.63083922774
0.00316227766016838	19892.3498341186	3669.33819654781
0.00398107170553497	14267.6196951757	2686.67314302588
0.00501187233627272	10495.7073881324	1953.02949809682
0.00630957344480193	7709.96900854951	1533.44336941549
0.00794328234724281	5643.90861328127	1113.05191064218
0.01	4326.22223014688	964.003658469422
0.0125892541179417	3206.18934019742	714.952963882288
0.0158489319246111	2646.81630056251	721.797904828682
0.0199526231496888	2182.50901895542	680.994922916512
0.0251188643150958	1961.65727052997	596.022809363839
0.0316227766016838	1812.71599024173	618.970965743295
0.0398107170553497	NaN	0
0.0501187233627272	NaN	0
0.0630957344480193	NaN	0
0.0794328234724281	NaN	0
0.1	NaN	0
