# Supplementary material for: Local polar order controls mechanical stress and triggers layer formation in Myxococcus xanthus colonies
Source: Nat Commun. 2025 Jan 22;16:952. doi: 10.1038/s41467-024-55806-6 (PMC11754464; doi:10.1038/s41467-024-55806-6)
Supplement: Supplementary file 12 — Source Data [file 41467_2024_55806_MOESM12_ESM.zip › Source Data/Figure_4e_reverse.csv]

0.0001	NaN	0
0.000125892541179417	NaN	0
0.000158489319246111	NaN	0
0.000199526231496888	NaN	0
0.000251188643150958	NaN	0
0.000316227766016838	NaN	0
0.000398107170553497	71475.3075778897	6549.7783481253
0.000501187233627273	52260.834984452	8251.67799002303
0.000630957344480193	42914.6382043609	9901.16632838788
0.000794328234724281	31797.055991662	7691.19452765473
0.001	23776.2317194568	5918.38367843983
0.00125892541179417	17829.7212500492	4514.96828039578
0.00158489319246111	13706.5382034991	3327.44820470687
0.00199526231496888	10805.3091332896	2568.69661697449
0.00251188643150958	8454.0914149586	2033.11192863345
0.00316227766016838	6555.45928620472	1535.8086328251
0.00398107170553497	5107.94407087076	1165.85207998652
0.00501187233627272	3949.0677826123	914.063656406714
0.00630957344480193	3022.43049313823	755.490741268941
0.00794328234724281	2349.10773779274	584.034558019866
0.01	1741.76385785868	484.8313686859
0.0125892541179417	1296.98490693875	371.867518329595
0.0158489319246111	995.446548311368	282.976468572631
0.0199526231496888	793.40174798336	259.954641795916
0.0251188643150958	686.222106826141	287.083007744706
0.0316227766016838	618.297999381217	259.639877929133
0.0398107170553497	NaN	0
0.0501187233627272	NaN	0
0.0630957344480193	NaN	0
0.0794328234724281	NaN	0
0.1	NaN	0
